# Supplementary material for: Metrics for Evaluating Telemedicine in Randomized Controlled Trials: Scoping Review
Source: J Med Internet Res. 2025 Jan 31;27:e67929. doi: 10.2196/67929 (PMC11829184; doi:10.2196/67929)
Supplement: Multimedia Appendix 3 [file jmir_v27i1e67929_app3.xlsx]

## Sheet: 79Papers
Study No.	Article information									Study characteristics						Detail of telemediine							Patient-centeredness										Patient outcomes									Cost-effectiveness		Staff convenience			System usability	Enviromental impact	Feasibility for future clinical trial (acceptability, safety)
	Title	Authors	Abstract	Published Year	Journal	Volume	Issue	Pages	DOI	Country/region	Design	Target population	Total sample size	Department	Setting	OMC	Telepsychiatry, CBT	Application (for education)	Online Monitoring	Emergency phone-/video-call	Tele-rehabilization	Others	Patient Satisfaction	Satisfaction_measure	Patient workload	Time spent in visit/contact	Absence from work	Travel distance	Waiting time	QoL	QoL measure	Patient's choice of subsequent type of care	Death	Admission	Hospital days	Emergency department visits	Freq. of visits / no. of contacts	Duration of visits / contacts	Treatment adherence	Change in diagnosis or treatment	Adverse events or safety	Costs	QALY	Staff satisfaction	Staff workload	Time spent per patient
1	Application of telemedicine system for older adults postoperative patients in community: a feasibility study.	Wang QP; Chang WY; Han MM; Hu YX; Lin SS; Gu YC	PURPOSE: In response to the growing challenges posed by an aging society, a telemedicine system was developed specifically for older adults postoperative patients, and its effectiveness was thoroughly investigated. METHODS: Between May 2020 and May 2022, a total of 88 older adults postoperative patients were enrolled and randomly allocated into an experimental group and a control group. The exper…	2024	Front Public Health	12		1291916	10.3389/fpubh.2024.1291916	China	Parallel	Postoperative	88	Surgery	Outpatient	1	0	1	0	0	1	0	1	Original questions	0	0	0	0	0	0	NA	0	0	1	0	0	1	0	0	0	0	1	0	0	0	0	0	0	0
2	Remote intensive management to improve antiplatelet adherence in acute myocardial infarction: a secondary analysis of the randomized controlled IMMACULATE trial.	Sim HW; Koh KWL; Poh SC; Chan SP; Marchesseau S; Singh D; Han Y; Ng F; Lim E; Prabath JF; Lee CH; Chen R; Carvalho L; Tan SH; Loh JPY; Tan JWC; Kuwelker K; Amanullah RM; Chin CT; Yip JWL; Lee CY; Gan J; Lo CY; Ho HH; Hausenloy DJ; Tai BC; Richards AM; Chan MY	This study aim to investigate if remote intensive coaching for the first 6 months post-AMI will improve adherence to the twice-a-day antiplatelet medication, ticagrelor. Between July 8, 2015, to March 29, 2019, AMI patients were randomly assigned to remote intensive management (RIM) or standard care (SC). RIM participants underwent 6 months of weekly then two-weekly consultations to review medica…	2024	J Thromb Thrombolysis	57	3	408-417	10.1007/s11239-023-02931-6	Singapore	Parallel	Coronary disease	149	Internal medicine	Outpatient	1	0	0	0	0	0	0	0	NA	0	0	0	0	0	0	NA	0	1	0	0	0	0	0	1	0	1	0	0	0	0	0	0	0	0
3	Pragmatic randomized controlled trial comparing a complex telemedicine-based intervention with usual care in patients with chronic conditions.	Sten-Gahmberg S; Pedersen K; Harsheim IG; Lﾃｸyland HI; Snilsberg ﾃ・ Iversen T; Godager G; Sﾃｦther EM; Abelsen B	This study evaluates a complex telemedicine-based intervention targeting patients with chronic health problems. Computer tablets and home telemonitoring devices are used by patients to report point-of-care measurements, e.g., blood pressure, blood glucose or oxygen saturation, and to answer health-related questions at a follow-up center. We designed a pragmatic randomized controlled trial to comp…	2024	Eur J Health Econ	25	7	1275-1289	10.1007/s10198-023-01664-w	Norway	Parallel	Chronic conditions	735	Internal medicine	Outpatient	1	0	0	1	0	0	0	1	Original questions	0	0	0	0	0	1	EQ-5D- 5L, VAS	0	1	1	1	0	1	0	0	0	0	1	0	0	0	0	0	0	0
4	Live two-way video versus face-to-face treatment for depression, anxiety, and obsessive-compulsive disorder: A 24-week randomized controlled trial.	Kishimoto T; Kinoshita S; Kitazawa M; Hishimoto A; Asami T; Suda A; Bun S; Kikuchi T; Sado M; Takamiya A; Mimura M; Sato Y; Takemura R; Nagashima K; Nakamae T; Abe Y; Kanazawa T; Kawabata Y; Tomita H; Abe K; Hongo S; Kimura H; Sato A; Kida H; Sakuma K; Funayama M; Sugiyama N; Hino K; Amagai T; Takamiya M; Kodama H; Goto K; Fujiwara S; Kaiya H; Nagao K	AIM: Live two-way video, easily accessible from home via smartphones and other devices, is becoming a new way of providing psychiatric treatment. However, lack of evidence for real-world clinical setting effectiveness hampers its approval by medical insurance in some countries. Here, we conducted the first large-scale pragmatic, randomized controlled trial to determine the effectiveness of long-t…	2023	Psychiatry Clin Neurosci	78	4	220-228	10.1111/pcn.13618	Japan	Parallel	Mental disorders	199	Psychiatry	Outpatient	1	1	0	0	0	0	0	1	Client Satisfaction Questionnaire (CSQ)	0	1	1	0	0	1	SF-36 MCS/PCS, EQ-5D	0	0	0	0	0	1	0	0	0	1	1	0	0	0	0	0	0	0
5	Cost-utility analysis of a telehealth psychological support intervention for people with primary brain tumor: Telehealth Making Sense of brain tumor.	Gordon LG; Jones S; Parker G; Chambers S; Aitken JF; Foote M; Shum DHK; Robertson J; Conlon E; Pinkham MB; Ownsworth T	OBJECTIVE: To undertake an economic evaluation of a telehealth psychological support intervention for patients with primary brain tumor (PBT). METHODS: A within-trial cost-utility analysis over 6ﾂmonths was performed comparing a tailored telehealth-psychological support intervention with standard care (SC) in a randomized control trial. Data were sourced from the Telehealth Making Sense of Brain…	2024	Psychooncology	33	1	e6243	10.1002/pon.6243	Australia	Parallel	Brain tumor	82	Psychiatry	Outpatient	1	1	0	0	0	0	0	0	NA	0	0	0	0	0	0	EQ-5D	0	0	0	0	0	0	0	0	0	0	1	1	0	0	0	0	0	0
6	Teleconsultation compared with face-to-face consultation in the context of pre-anesthesia evaluation: TELANESTH, a randomized controlled single-blind non-inferiority study.	Morau E; Chevallier T; Serrand C; Perin M; Gricourt Y; Cuvillon P	STUDY OBJECTIVE: During the COVID crisis, pre-anesthesia teleconsultations were widely used leading to savings in time and money. However, the non-inferiority of this system has not yet been evaluated. DESIGN: Prospective, randomized, controlled, single-blind non-inferiority study. SETTING: University hospital. PATIENTS: Patients scheduled for surgery requiring a single pre-anesthesia consultatio…	2024	J Clin Anesth	92		111318	10.1016/j.jclinane.2023.111318	France	Parallel	Pre-anesthesia evaluation	170	Anesthesiology	Outpatient	1	0	0	0	0	0	0	1	Original questions	0	0	1	1	0	0	NA	1	0	0	0	0	0	0	0	0	0	1	0	0	0	0	0	1	0
7	Pilot randomized trial of an acceptance-based telehealth intervention for women with ovarian cancer and PARP inhibitor-related fatigue.	Wright AA; Poort H; Tavormina A; Schmiege SJ; Matulonis UA; Campos SM; Liu JF; Slivjak ET; Gilmour AL; Salinger JM; Haggerty AF; Arch JJ	OBJECTIVE: Poly(ADP-ribose) polymerase inhibitors (PARPi) have dramatically changed treatment for advanced ovarian cancer, but nearly half of patients experience significant fatigue. We conducted a two-site pilot randomized trial to evaluate the feasibility, acceptability, and preliminary efficacy of a brief, acceptance-based telehealth intervention (REVITALIZE) designed to reduce fatigue interfe…	2023	Gynecol Oncol	177		165-172	10.1016/j.ygyno.2023.08.020	USA	Parallel	Ovarian cancer	44	Gynecology	Outpatient	1	0	0	0	0	0	OMC: acceptance and commitment therapy (a variant of CBT)	0	NA	0	0	0	0	0	0	NA	0	0	0	0	0	0	0	0	0	0	0	0	0	0	0	0	0	1
8	Effect of Telerehabilitation-Based Exercise and Education on Pain, Function, Strength, Proprioception, and Psychosocial Parameters in Patients With Knee Osteoarthritis: A Randomized Controlled Clinical Trial.	İsmet Tümtürk, PT, MSc, Serkan Bakırhan,PT,PhD,FatihÖzden,PT,PhD, Emre Gültaç, MD, and Cem YalınKılınç, MD	OBJECTIVE: In middle-aged individuals with early-stage knee osteoarthritis, follow-up with remote rehabilitation methods may provide effective clinical outcomes. The present study aimed to investigate the effect of telerehabilitation on pain, function, performance, strength, proprioception, and psychosocial parameters in patients with knee osteoarthritis. DESIGN: A randomized controlled study was…	2024	Am J Phys Med Rehabil	103	3	222-232	10.1097/PHM.0000000000002335	Turkey	Parallel	Knee osteoarthritis	57	Rehabilitation	Outpatient	1	0	0	0	0	1	0	1	Telemedicine Satisfaction Questionnaire (TSQ)	0	0	0	0	0	1	EQ-5D-5L	0	0	0	0	0	0	0	0	0	0	0	0	0	0	0	1	0	0
9	APAP Treatment Acceptance Rate and Cost-Effectiveness of Telemedicine in Patients with Obstructive Sleep Apnea: A Randomized Controlled Trial.	Pei G; Ou Q; Lao M; Wang L; Xu Y; Tan J; Zheng G	PURPOSE: This study evaluated the treatment acceptance rate and cost-effectiveness of the telemedicine model in clinical practice for adult patients with obstructive sleep apnea (OSA). PATIENTS AND METHODS: Patients admitted to the sleep center for snoring were randomly divided into telemedicine and control groups. Patients diagnosed with moderate-to-severe OSA using the Home Sleep Apnea Test (HS…	2023	Nat Sci Sleep	15		607-622	10.2147/NSS.S416221	China	Parallel	Sleep apnea	57	Internal medicine	Outpatient	1	0	0	0	0	0	0	0	NA	0	1	1	0	0	1	EQ-5D, EQ VAS	0	0	0	0	0	1	1	1	0	0	1	1	0	1	1	0	0	0
10	Beneficial Effects of Early Intervention Telemedicine-based Follow-Up in Sleep Apnea: A Randomized Controlled Multicenter Trial.	Fridriksson B; Berndtson M; Hamnered H; Faeder E; Zou D; Hedner J; Grote L	Rationale: Positive airway pressure (PAP) is standard treatment for obstructive sleep apnea. Telemedicine has been introduced for improved PAP follow-up. Objectives: Our study aim was to evaluate the clinical utility of and patient satisfaction with PAP follow-up with an early intervention telemedical protocol. Methods: A randomized controlled trial was conducted at four sleep clinics of the same…	2023	Ann Am Thorac Soc	20	10	1499-1507	10.1513/AnnalsATS.202208-723OC	Sweden	Parallel	Sleep apnea	409	Internal medicine	Outpatient	1	0	0	1	0	0	0	1	Original questions	0	0	0	0	0	1	SF-36	0	0	0	0	0	0	0	1	0	1	0	0	0	1	1	0	0	0
11	Telehealth model versus in-person standard care for persons with type 1 diabetes treated with multiple daily injections: an open-label randomized controlled trial.	Ballesta S; Chillarﾃｳn JJ; Inglada Y; Climent E; Llauradﾃｳ G; Pedro-Botet J; Cots F; Camell H; Flores JA; Benaiges D	OBJECTIVE: Increasing evidence indicates that the telehealth (TH) model is noninferior to the in-person approach regarding metabolic control in type 1 diabetes (T1D) and offers advantages such as a decrease in travel time and increased accessibility for shorter/frequent visits. The primary aim of this study was to compare the change in glycated hemoglobin (HbA(1c)) at 6 months in T1D care in a ru…	2023	Front Endocrinol (Lausanne)	14		1176765	10.3389/fendo.2023.1176765	Spain	Parallel	DM	55	Internal medicine	Outpatient	1	0	1	0	0	0	0	1	Original questions	0	1	1	0	0	0	NA	1	0	0	0	0	0	0	0	0	1	1	0	0	0	0	0	0	0
12	Evaluation of the telehealth making sense of brain tumor psychological support intervention for people with primary brain tumor and their caregivers: A randomized controlled trial.	Ownsworth T; Chambers S; Jones S; Parker G; Aitken JF; Foote M; Gordon LG; Shum DHK; Robertson J; Conlon E; Pinkham MB	OBJECTIVE: This pragmatic randomized control trial aimed to evaluate clinical efficacy of the Making Sense of Brain Tumour program delivered via videoconferencing (Tele-MAST) for improving mental health and quality of life (QoL) relative to standard care in individuals with primary brain tumor (PBT). METHOD: Adults with PBT experiencing at least mild distress (Distress Thermometer 竕･4) and caregi…	2023	Psychooncology	32	9	1385-1394	10.1002/pon.6189	Australia	Parallel	Brain tumor	82	Psychiatry	Outpatient	1	1	0	0	0	0	0	0	NA	0	0	0	0	0	1	MQOL‐EW	0	0	0	0	0	0	0	0	0	0	0	0	0	0	0	0	0	0
13	Telemedicine for follow-up of systemic lupus erythematosus during the 2019 coronavirus pandemic: A pragmatic randomized controlled trial.	So H; Chow E; Cheng IT; Lau SL; Li TK; Szeto CC; Tam LS	INTRODUCTION: Patients with systemic lupus erythematous were vulnerable to severe coronavirus disease 2019 infection and the negative impact of disrupted healthcare delivery. Telemedicine has been a popular alternative to standard in-person care during the pandemic despite the lack of evidence. METHODS: This was a 1-year pragmatic randomized-controlled trial. Patients followed at the lupus nephri…	2023	J Telemed Telecare			1357633X231181714	10.1177/1357633X231181714	Hong Kong	Parallel	SLE	144	Internal medicine	Outpatient	1	0	0	0	0	0	0	1	Original questions	0	0	0	0	0	0	NA	0	0	1	0	0	1	0	0	0	0	1	0	0	0	0	0	0	0
14	Feasibility of telerehabilitation for heart failure patients inaccessible for outpatient rehabilitation.	Lundgren KM; Langlo KAR; Salvesen ﾃ・ Zanaboni P; Cittanti E; Mo R; Ellingsen ﾃ・ Dalen H; Aksetﾃｸy IA	AIMS: Despite strong recommendations, outpatient cardiac rehabilitation is underused in chronic heart failure (CHF) patients. Possible barriers are frailty, accessibility, and rural living, which may be overcome by telerehabilitation. We designed a randomized, controlled trial to evaluate the feasibility of a 3-month real-time, home-based telerehabilitation, high-intensity exercise programme for …	2023	ESC Heart Fail	10	4	2406-2417	10.1002/ehf2.14405	Norway	Parallel	HF	61	Internal medicine	Outpatient	1	0	0	0	0	1	0	1	Original questions	0	0	0	0	0	0	NA	0	0	0	0	0	0	0	1	0	1	0	0	0	0	0	1	0	1
15	Comparison of Patient Satisfaction and Safety Outcomes for Postoperative Telemedicine vs Face-to-Face Visits in Urology: Results of the Randomized Evaluation and Metrics Observing Telemedicine Efficacy (REMOTE) Trial.	Babar M; Zhu D; Loloi J; Laudano M; Ohmann E; Abraham N; Small AC; Watts KL	There is a need to better understand the role of postoperative care via telemedicine (TM). We evaluated patient satisfaction and outcomes of postoperative face-to-face (F2F) versus TM visits for adult ambulatory urological surgeries in an urban academic center.ﾂMethods:This was a prospective, randomized controlled trial. At surgery, patients undergoing ambulatory endoscopic procedures or open su…	2022	Urol Pract	9	5	371-378	10.1097/UPJ.0000000000000323	USA	Parallel	Postoperative	165	Urology	Outpatient	1	0	0	0	0	0	0	1	Questionnaire from past-report (Urology. 2021;156:110-116.)	0	1	0	1	0	0	NA	0	0	1	0	0		0	0	1	1	1	0	0	0	0	0	0	0
16	Effectiveness and cost-effectiveness of a telemedicine programme for preventing unplanned hospitalisations of older adults living in nursing homes: the GERONTACCESS cluster randomized clinical trial.	Gayot C; Laubarie-Mouret C; Zarca K; Mimouni M; Cardinaud N; Luce S; Tovena I; Durand-Zaleski I; Laroche ML; Preux PM; Tchalla A	OBJECTIVE: The GERONTACCESS trial evaluated the utility and cost-effectiveness of a gerontological telemedicine (TLM) programme for preventing unplanned hospitalisation of residents living in nursing homes (NHs) in regions lacking medical facilities and/or qualified medical providers ("medical deserts"). DESIGN: GERONTACCESS was a 12-month, multicentre, prospective cluster-randomised trial conduc…	2022	BMC Geriatr	22	1	991	10.1186/s12877-022-03575-6	France	Parallel	Older adults	426	Internal medicine	Outpatient (living in nursing home)	1	0	0	0	0	0	0	0	NA	0	0	0	0	0	1	EQ-5D	0	1	1	1	1	0	0	0	0	0	1	0	0	0	0	0	0	0
17	Long-term Telerehabilitation or Unsupervised Training at Home for Patients with Chronic Obstructive Pulmonary Disease: A Randomized Controlled Trial.	Zanaboni P; Dinesen B; Hoaas H; Wootton R; Burge AT; Philp R; Oliveira CC; Bondarenko J; Tranborg Jensen T; Miller BR; Holland AE	Rationale: Despite the benefits of pulmonary rehabilitation in chronic obstructive pulmonary disease (COPD), many patients do not access or complete pulmonary rehabilitation, and long-term maintenance of exercise is difficult. Objectives: To compare long-term telerehabilitation or unsupervised treadmill training at home with standard care. Methods: In an international randomized controlled trial,…	2023	Am J Respir Crit Care Med	207	7	865-875	10.1164/rccm.202204-0643OC	Norway, Australia, Denmark	Parallel	COPD	120	Rehabilitation	Outpatient	0	0	0	0	0	1	0	0	NA	0	0	0	0	0	1	EQ-5D	0	0	1	0	1	0	0	0	0	0	0	0	0	0	0	0	0	0
18	Economic and Environmental Impact of Digital Health App Video Consultations in Follow-up Care for Patients in Orthopedic and Trauma Surgery in Germany: Randomized Controlled Trial.	Muschol J; Heinrich M; Heiss C; Hernandez AM; Knapp G; Repp H; Schneider H; Thormann U; Uhlar J; Unzeitig K; Gissel C	BACKGROUND: Following the Riyadh Declaration, digital health technologies were prioritized in many countries to address the challenges of the COVID-19 pandemic. Digital health apps for telemedicine and video consultations help reduce potential disease spread in routine health care, including follow-up care in orthopedic and trauma surgery. In addition to the satisfaction, efficiency, and safety o…	2022	J Med Internet Res	24	11	e42839	10.2196/42839	Germany	Parallel	Postoperative	52	Orthopedics	Outpatient	1	0	0	0	0	0	0	0	NA	0	0	0	1	1	0	NA	0	0	0	0	0	0	1	0	0	1	1	0	0	0	0	0	1	0
19	Telemedicine versus face-to-face follow up in general surgery: a randomized controlled trial.	Fink T; Chen Q; Chong L; Hii MW; Knowles B	BACKGROUND: Telemedicine provides healthcare to patients at a distance from their treating clinician. There is a lack of high-quality evidence to support the safety and acceptability of telemedicine for postoperative outpatient follow-up. This randomized controlled trial-conducted before the COVID-19 pandemic-aimed to assess patient satisfaction and safety (as determined by readmission, reoperati…	2022	ANZ J Surg	92	10	2544-2550	10.1111/ans.18028	Australia	Parallel	Postoperative	123	Surgery	Outpatient	1	0	0	0	0	0	0	1	Questionnaire from past-report (Ulster Med. J. 2010; 79:76–9.)	0	0	0	0	0	0	NA	0	0	0	0	0	0	1	0	0	0	0	0	0	0	0	0	0	0
20	Cardiac telerehabilitation in a middle-income country: analysis of adherence, effectiveness and cost through a randomized clinical trial.	DE Lima AP; Pereira DG; Nascimento IO; Martins TH; Oliveira AC; Nogueira TS; Britto RR	BACKGROUND: The benefits of cardiac rehabilitation (CR) are already well established; however, such intervention has been underused, mainly in low- and middle-income countries. AIM: To compare adherence, effectiveness, and cost of a home CR with the traditional CR (TCR) in a middle-income country (MIC). DESIGN: Single-blind randomized control trial. SETTING: A university hospital. POPULATION: Ind…	2022	Eur J Phys Rehabil Med	58	4	598-605	10.23736/S1973-9087.22.07340-3	Brazil	Parallel	Coronary disease	49	Rehabilitation	Outpatient	0	0	0	0	0	1	0	0	NA	0	0	0	0	0	1	SF-36	0	0	1	0	0	0	0	1	0	1	1	0	0	0	0	0	0	0
21	The Box-eHealth in the Outpatient Clinic Follow-up of Patients With Acute Myocardial Infarction: Cost-Utility Analysis.	Treskes RW; van den Akker-van Marle ME; van Winden L; van Keulen N; van der Velde ET; Beeres S; Atsma D; Schalij MJ	BACKGROUND: Smartphone compatible wearables have been released on the consumers market, enabling remote monitoring. Remote monitoring is often named as a tool to reduce the cost of care. OBJECTIVE: The primary purpose of this paper is to describe a cost-utility analysis of an eHealth intervention compared to regular follow-up in patients with acute myocardial infarction (AMI). METHODS: In this tr…	2022	J Med Internet Res	24	4	e30236	10.2196/30236	the Netherland	Parallel	Coronary disease	200	Internal medicine	Outpatient	1	0	0	1	0	0	0	0	NA	0	0	0	0	0	1	SF-36	0	0	0	0	0	0	0	0	0	0	1	1	0	0	0	0	0	0
22	Videoconferencing in Pressure Injury: Randomized Controlled Telemedicine Trial in Patients With Spinal Cord Injury.	Irgens I; Midelfart-Hoff J; Jelnes R; Alexander M; Stanghelle JK; Thoresen M; Rekand T	BACKGROUND: Geographical, financial and travel-related barriers may impact access to necessary health care for people in need of long-term follow-up. OBJECTIVE: The goal of the research was to perform a nonblinded, randomized, controlled trial on health-related quality of life (HRQoL), healing, interaction, and satisfaction of patients with spinal cord injury (SCI) and PI receiving multidisciplin…	2022	JMIR Form Res	6	4	e27692	10.2196/27692	Norway	Parallel	Spinal cord injury and pressure injury	53	Internal medicine	Outpatient	1	0	0	0	0	0	0	1	Original questions	0	0	0	0	0	1	SF-36, EQ-5D	0	0	0	0	0	0	0	0	0	1	0	0	0	0	0	0	0	0
23	Management of patients with rheumatoid arthritis by telemedicine: connected monitoring. A randomized controlled trial.	Bernard L; Valsecchi V; Mura T; Aouinti S; Padern G; Ferreira R; Pastor J; Jorgensen C; Mercier G; Pers YM	OBJECTIVES: Rheumatoid arthritis (RA) is a prevalent and disabling disease that is the source of significant direct and indirect costs. The current recommended therapeutic strategy is based on the rapid introduction of therapy with conventional Disease-Modifying Anti-Rheumatic Drugs (DMARDs) combined with regular disease monitoring by the rheumatologist. The onerous nature of such intense monitor…	2022	Joint Bone Spine	89	5	105368	10.1016/j.jbspin.2022.105368	France	Parallel	RA	89	Internal medicine	Outpatient	1	0	0	1	1	0	0	0	NA	0	0	0	1	0	1	EQ-5D	0	0	1	1	0	1	0	0	0	0	1	1	0	0	0	0	0	0
24	Randomized controlled study to evaluate the impact of flexible patient-controlled visits in people with type 1 diabetes: The DiabetesFlex Trial.	Laurberg T; Schougaard LMV; Hjollund NHI; Lomborg KE; Hansen TK; Jensen AL	AIM: The objective of this study was to assess the impact of health care-initiated visits versus patient-controlled flexible visits on clinical and patient-reported outcomes in people with type 1 diabetes. METHODS: The DiabetesFlex trial was a randomized controlled, pragmatic non-inferiority 15-month follow-up study comparing standard care (face-to-face visits every 4ﾂmonths) with DiabetesFlex (…	2022	Diabet Med	39	5	e14791	10.1111/dme.14791	Denmark	Parallel	DM	320	Internal medicine	Outpatient	1	0	0	0	0	0	0	0	NA	0	0	0	0	0	0	NA	0	0	0	0	0	1	0	0	0	0	0	0	0	0	0	0	0	0
25	Direct Costs of Healthcare for Children with Type 1 Diabetes Using a CGM System: A Health Economic Analysis of the VIDIKI Telemedicine Study in a German Setting.	Frielitz FS; Eisemann N; Werner K; Hiort O; Katalinic A; Lange K; von Sengbusch S	AIMS: The Virtual Diabetes Outpatient Clinic for Children and Adolescents (VIDIKI) study was a 6-month quasi-randomized, multicentre study followed by an extension phase to evaluate the effects of monthly video consultations in addition to regular care. A health economic analysis was conducted to assess the direct costs. METHODS: The cost data of 240 study participants (1-16 years of age) with ty…	2022	Exp Clin Endocrinol Diabetes	130	9	614-620	10.1055/a-1708-3134	Germany	Parallel	DM	240	Pediatrics	Outpatient	1	0	0	0	0	0	0	0	NA	0	0	0	0	0	0	NA	0	0	0	0	0		0	0	0	0	1	0	0	0	0	0	0	0
26	Remote, proactive, telephone based management of toxicity in outpatients during adjuvant or neoadjuvant chemotherapy for early stage breast cancer: pragmatic, cluster randomised trial.	Krzyzanowska MK; Julian JA; Gu CS; Powis M; Li Q; Enright K; Howell D; Earle CC; Gandhi S; Rask S; Brezden-Masley C; Dent S; Hajra L; Freeman O; Spadafora S; Hamm C; Califaretti N; Trudeau M; Levine MN; Amir E; Bordeleau L; Chiarotto JA; Elser C; Husain J; Laferriere N; Rahim Y; Robinson AG; Vandenberg T; Grunfeld E	OBJECTIVE: To evaluate the effectiveness of remote proactive management of toxicities during chemotherapy for early stage breast cancer. DESIGN: Pragmatic, cluster randomised trial. SETTING: 20 cancer centres in Ontario, Canada, allocated by covariate constrained randomisation to remote management of toxicities or routine care. PARTICIPANTS: All patients starting adjuvant or neoadjuvant chemother…	2021	BMJ	375		e066588	10.1136/bmj-2021-066588	Canada	Parallel	Breast cancer	2158	Oncology	Outpatient	1	0	0	0	0	0	0	0	NA	0	0	0	0		1	EQ-5D-3L	0	0	1	0	1	0	0	1	0	1	0	0	0	0	0	0	0	0
27	Cost-effectiveness of Cardiac Telerehabilitation With Relapse Prevention for the Treatment of Patients With Coronary Artery Disease in the Netherlands.	Brouwers RWM; van der Poort EKJ; Kemps HMC; van den Akker-van Marle ME; Kraal JJ	IMPORTANCE: Cardiac telerehabilitation (CTR) has been found to be a safe and beneficial alternative to traditional center-based cardiac rehabilitation (CR) and might be associated with higher participation rates by reducing barriers to CR use. However, implementation of CTR interventions remains low, which may be owing to a lack of cost-effectiveness analyses of data from large-scale randomized c…	2021	JAMA Netw Open	4	12	e2136652	10.1001/jamanetworkopen.2021.36652	the Netherlands	Parallel	Coronary disease	300	Rehabilitation	Outpatient	1	0	0	0	0	1	0	0	NA	0	0	0	0	0	1	EQ-5D-5L, EQ-VAS	0	0	0	0	0	0	0	0	0	0	1	1	0	0	0	0	0	0
28	Clinical Effectiveness and Cost-effectiveness of Videoconference-Based Integrated Cognitive Behavioral Therapy for Chronic Pain: Randomized Controlled Trial.	Taguchi K; Numata N; Takanashi R; Takemura R; Yoshida T; Kutsuzawa K; Yoshimura K; Nozaki-Taguchi N; Ohtori S; Shimizu E	BACKGROUND: Cognitive behavioral therapy is known to improve the management of chronic pain. However, the components of this therapy are still being investigated and debated. OBJECTIVE: This study aimed to examine the effectiveness of an integrated cognitive behavioral therapy program with new components (attention-shift, memory work, video feedback, and image training) delivered via videoconfere…	2021	J Med Internet Res	23	11	e30690	10.2196/30690	Japan	Parallel	Chronic pain	30	Psychiatry	Outpatient	1	1	0		0	0	0	0	NA	0	0	0	0	0	1	EQ-5D-5L	0	0	0	0	0	0	0	0	0	1	1	0	0	0	0	0	0	0
29	Effects of Mobile Phone-Based Telemedicine Management in Patients With Type 2 Diabetes Mellitus: A Randomized Clinical Trial.	Yang L; Xu J; Kang C; Bai Q; Wang X; Du S; Zhu W; Wang J	BACKGROUND: This study aims to explore the effect of mobile phone-based telemedicine management of glycemic control of type 2 diabetes mellitus (T2DM). METHODS: Patients with T2DM were followed up in Chongqing Jiulongpo District Yuzhoulu Community Health Center, and randomly divided into the telemedicine group (n=47) and the control group (n=50). The control group received regularly routine inter…	2022	Am J Med Sci	363	3	224-231	10.1016/j.amjms.2021.09.001	China	Parallel	DM	97	Internal medicine	Outpatient	1	0	1	0	0	0	0	0	NA	0	0	0	0	0	1	SF-36	0	0	0	0	0	0	0	0	0	0	1	0	0	0	0	0	0	0
30	Remote Consultations Versus Standard Face-to-Face Appointments for Liver Transplant Patients in Routine Hospital Care: Feasibility Randomized Controlled Trial of myVideoClinic.	Damery S; Jones J; O'Connell Francischetto E; Jolly K; Lilford R; Ferguson J	BACKGROUND: Using technology to reduce the pressure on the National Health Service (NHS) in England and Wales is a key government target, and the NHS Long-Term Plan outlines a strategy for digitally enabled outpatient care to become mainstream by 2024. In 2020, the COVID-19 response saw the widespread introduction of remote consultations for patient follow-up, regardless of individual preferences…	2021	J Med Internet Res	23	9	e19232	10.2196/19232	UK	Parallel	Liver transplant	54	Internal medicine	Outpatient	1	0	0	0	0	0	0	1	Visit-Specific Questionnaire-9 (VSQ-9)	0	0	0	0	0	1	EQ-5D-5L	0	0	0	0	0	0	0	1	0	0	0	0	0	0	0	0	0	1
31	One-Year Adherence to Continuous Positive Airway Pressure With Telemonitoring in Sleep Apnea Hypopnea Syndrome: A Randomized Controlled Trial.	Contal O; Poncin W; Vaudan S; De Lys A; Takahashi H; Bochet S; Grandin S; Kehrer P; Charbonnier F	Study Objective: Telemedicine (TM) for continuous positive airway pressure (CPAP) treated patients may save health-care resources without compromising treatment effectiveness. We assessed the effect of TM (AirView Online System, ResMed) during the CPAP habituation phase on 3-month and 1-year treatment adherence and efficacy in patients with moderate-to-severe obstructive sleep apnea (OSA). Method…	2021	Front Med (Lausanne)	8		626361	10.3389/fmed.2021.626361	Switzerland	Parallel	Sleep apnea	120	Internal medicine	Outpatient	1	0	0	0	0	0	0	0	NA	0	0	0	0	0	0	NA	0	0	0	0	0	0	1	1	0	0	1	0	0	0	0	0	0	0
32	Clinical and economic impact of telemedicine in the management of pediatric asthma in Jordan: a pharmacist-led intervention.	Shdaifat MBM; Khasawneh RA; Alefan Q	OBJECTIVE: Pediatric asthma is a major public health concern, considering its chronic nature and negative effects on quality of life of affected children. Telemedicine is efficacious in providing pharmaceutical care for patients with several chronic diseases, including asthma. This approach allows habitants of sparsely populated rural Jordanian areas to remotely access high-quality healthcare ser…	2022	J Asthma	59	7	1452-1462	10.1080/02770903.2021.1924774	Jordan	Parallel	Asthma	90	Pediatrics	Outpatient	1	0	0	0	0	0	0	1	Telemedicine Satisfaction Questionnaire (TSQ)	0	0	0	0	0	1	PAQLQ	0	0	1	1	1	1	0	0	0	0	1	0	0	0	0	0	0	0
33	Mobile Health to Improve Adherence and Patient Experience in Heart Transplantation Recipients: The mHeart Trial.	Gomis-Pastor M; Mirabet Perez S; Roig Minguell E; Brossa Loidi V; Lopez Lopez L; Ros Abarca S; Galvez Tugas E; Mas-Malagarriga N; Mangues Bafalluy MA	Non-adherence after heart transplantation (HTx) is a significant problem. The main objective of this study was to evaluate if a mHealth strategy is more effective than standard care in improving adherence and patients' experience in heart transplant recipients. Methods: This was a single-center, randomized controlled trial (RCT) in adult recipients >1.5 years post-HTx. Participants were randomize…	2021	Healthcare (Basel)	9	4	463	10.3390/healthcare9040463	Spain	Parallel	Heart transplant	134	Internal medicine	Outpatient	1	0	0	0	0	0	OMC: by pharmacists	0	NA	0	0	0	0	0	0	NA	0	0	0	0	0	0	0	1	0	0	0	0	0	0	0	0	0	0
34	Telemedicine follow-up is safe and efficacious for synthetic midurethral slings: a randomized, multi-institutional control trial.	Giusto LL; Derisavifard S; Zahner PM; Rueb JJ; Deyi L; Jiayi L; Weilin F; de Jesus Moreira R; Gomelsky A; Balzarro M; Goldman HB	INTRODUCTION AND HYPOTHESIS: The objective was to assess whether telemedicine-based follow-up is equivalent to office-based follow-up in the early postoperative period after routine synthetic midurethral sling placement. METHODS: This is a prospective, international, multi-institutional, randomized controlled trial. Patients undergoing synthetic midurethral sling placement were randomized to 3-we…	2022	Int Urogynecol J	33	4	1007-1015	10.1007/s00192-021-04767-1	USA	Parallel	Postoperative	238	Urology	Outpatient	1	0	0	0	0	0	0	1	postoperative surgical satisfaction questionnaire (SSQ-8)	0	0	0	0	0	0	NA	0	0	1	0	1	0	0	0	0	0	0	0	0	0	0	0	0	0
35	Real-life pilot study on the impact of the telemedicine platform EasyMICI-MaMICI(ﾂｮ) on quality of life and quality of care in patients with inflammatory bowel disease.	Bonnaud G; Haennig A; Altwegg R; Caron B; Boivineau L; Zallot C; Gilleta de Saint-Joseph C; Moreau J; Gonzalez F; Reynaud D; Faure P; Aygalenq P; Combis JM; Peyrin-Biroulet L	BACKGROUND: Telemedicine has shown promising results in the follow up of patients with inflammatory bowel disease. This study compared quality of life and disease activity in patients with inflammatory bowel disease monitored using a telemedicine platform versus standard care. METHODS: In this prospective multicenter study, patients with active inflammatory bowel disease were randomized to EasyMI…	2021	Scand J Gastroenterol	56	5	530-536	10.1080/00365521.2021.1894602	France	Parallel	Inflammatory bowel disease	54	Internal medicine	Outpatient	0	0	0	1	0	0	Reminders and notifications before every appointment for examinations, evaluations, consultations, and biological treatment injections. / e. Alerts and questions raised by patients were read and filtered by a IBD nurse, who either answered the question directly or referred them to a physician within 48 h. F	1	Original questions	0	0	0	0	0	1	EQ-5D-3L, SIBDQ	0	0	1	0	1	1	0	0	0	0	0	0	0	0	0	0	0	0
36	Long-term exercise effects after cardiac telerehabilitation in patients with coronary artery disease: 1-year follow-up results of the randomized study.	Batalik L; Dosbaba F; Hartman M; Konecny V; Batalikova K; Spinar J	BACKGROUND: Home-based cardiac telerehabilitation (HBCT) is a feasible and effective alternative to traditional center-based cardiac rehabilitation (CBCR). Currently, there are only limited studies focusing on a long-term effect of HBCT, which means it is essential to do more research in this study field. AIM: This study aimed at investigating a 1-year effect of a randomized controlled study usin…	2021	Eur J Phys Rehabil Med	57	5	807-814	10.23736/S1973-9087.21.06653-3	Czech republic	Parallel	Coronary disease	44	Rehabilitation	Outpatient	1	0	0	0	0	1	0	0	NA	0	0	0	0	0	1	SF-36	0	1	1	0	0	0	0	0	0	0	0	0	0	0	0	0	0	0
37	Postdischarge Virtual Visits for Low-risk Surgeries: A Randomized Noninferiority Clinical Trial.	Harkey K; Kaiser N; Zhao J; Hetherington T; Gutnik B; Matthews BD; Kelz RR; Reinke CE	IMPORTANCE: Postdischarge video-based virtual visits are a growing aspect of surgical care and have dramatically increased in the setting of the coronavirus disease 2019 (COVID-19) pandemic. OBJECTIVE: To evaluate the outcomes of all-cause 30-day hospital encounter proportion among patients who have a postdischarge video-based virtual visit follow-up compared with in-person follow-up. DESIGN, SET…	2021	JAMA Surg	156	3	221-228	10.1001/jamasurg.2020.6265	USA	Parallel	Postoperative	289	Surgery	Outpatient	1	0	0	0	0	0	0	0	NA	0	1	0	0	0	0	NA	0	0	1	0	1	1	1	0	0	0	1	0	0	0	0	0	0	0
38	Follow-up with Telemedicine in Early Discharge for COPD Exacerbations: Randomized Clinical Trial (TELEMEDCOPD-Trial).	Mínguez Clemente P, Pascual-Carrasco M, Mata Hernández C, Malo de Molina R, Arvelo LA, Cadavid B, López F, Sánchez-Madariaga R, Sam A, Trisan Alonso A, Valle Falcones M, Aguilar Pérez M, Muñoz A, Pérez de la Cámara S, Burgos A, López Viña A, Ussetti Gil P.	The results reported by different studies on telemonitoring in patients with chronic obstructive pulmonary disease (COPD) have been contradictory, without showing clear benefits to date. The objective of this study was to ascertain whether an early discharge and home hospitalization telehealth program for patients with COPD exacerbation is as effective as and more efficient than a traditional ear…	2021	COPD	18	1	62-69	10.1080/15412555.2020.1857717	Spain	Parallel	COPD	116	Internal medicine	Outpatient	1	0	0	1	0	0	0	1	Satisfad10 questionnaire	0	0	0	0	0	0	NA	0	0	1	0	0	1	0	1	0	0	1	0	0	0	0	0	0	0
39	Home-based exercise monitored with telehealth is feasible and acceptable compared to centre-based exercise in Parkinson's disease: A randomised pilot study.	Flynn A; Preston E; Dennis S; Canning CG; Allen NE	OBJECTIVES: To investigate the feasibility and acceptability of a home-based exercise program monitored using telehealth for people with Parkinson's disease. DESIGN: Pilot randomised control trial. SETTING: University physiotherapy clinic, participants' homes. PARTICIPANTS: Forty people with mild to moderate Parkinson's disease, mean age 72 (6.9). INTERVENTION: In Block 1 (5窶駅eeks) all participan…	2021	Clin Rehabil	35	5	728-739	10.1177/0269215520976265	Australia	Parallel	Parkinson's disease	40	Rehabilitation	Outpatient	1	0	0	1	0	1	0	0	NA	0	0	0	0	0	0	NA	0	0	0	0	0	0	0	1	0	1	0	0	0	0	0	0	0	1
40	Telehealth-delivered CBT-I programme enhanced by acceptance and commitment therapy for insomnia and hypnotic dependence: A pilot randomized controlled trial.	Chapoutot M; Peter-Derex L; Schoendorff B; Faivre T; Bastuji H; Putois B	Cognitive behavioural therapy for insomnia is the recommended treatment for chronic insomnia. However, up to a quarter of patients dropout from cognitive behavioural therapy for insomnia programmes. Acceptance, mindfulness and values-based actions may constitute complementary therapeutic tools to cognitive behavioural therapy for insomnia. The current study sought to evaluate the efficacy of a re…	2021	J Sleep Res	30	1	e13199	10.1111/jsr.13199	France	Parallel	Insomnia	30	Psychiatry	Outpatient	1	1	0	0	0	0	0	0	NA	0	0	0	0	0	1	WHOQOL	0	0	0	0	0	0	0	0	0	0	0	0	0	0	0	0	0	0
41	A randomized prospective open-label controlled trial comparing the performance of a connected monitoring interface versus physical routine monitoring in patients with rheumatoid arthritis.	Pers YM; Valsecchi V; Mura T; Aouinti S; Filippi N; Marouen S; Letaief H; Le Blay P; Autuori M; Fournet D; Mercier G; Ferreira R; Jorgensen C	OBJECTIVES: In RA, telemedicine may allow tight control of disease activity while reducing hospital visits. We developed a smartphone application connected with a physician's interface to monitor RA patients. We aimed to assess the performance of this e-Health solution in comparison with routine practice in the management of patients with RA. METHODS: A six-month pragmatic, randomized, controlled…	2021	Rheumatology (Oxford)	60	4	1659-1668	10.1093/rheumatology/keaa462	France	Parallel	RA	89	Internal medicine	Outpatient	1	0	0	1	1	0	0	1	SATIEPR	0	0	0	0	0	1	SF-12	0	0	1	0	0	1	0	1	0	1	0	0	0	0	0	0	0	0
42	Telemedicine versus face-to-face delivery of cognitive behavioral therapy for insomnia: a randomized controlled noninferiority trial.	Arnedt JT; Conroy DA; Mooney A; Furgal A; Sen A; Eisenberg D	STUDY OBJECTIVES: In a randomized controlled noninferiority trial, we compared face-to-face and telemedicine delivery (via the AASM SleepTM platform) of cognitive-behavioral therapy (CBT) for insomnia for improving insomnia/sleep and daytime functioning at posttreatment and 3-month follow-up. A secondary objective compared the modalities on treatment credibility, satisfaction, and therapeutic all…	2021	Sleep	44	1	zsaa136	10.1093/sleep/zsaa136	USA	Parallel	Insomnia	65	Psychiatry	Outpatient	1	1	0	0	0	0	0	1	Client Satisfaction Questionnaire (CSQ)	0	0	0	0	0	1	SF-12	0	0	0	0	0	0	0	0	0	0	0	0	0	0	0	0	0	0
43	Remote Management of Pacemaker Patients With Biennial In-Clinic Evaluation: Continuous Home Monitoring in the Japanese At-Home Study: A Randomized Clinical Trial.	Watanabe E; Yamazaki F; Goto T; Asai T; Yamamoto T; Hirooka K; Sato T; Kasai A; Ueda M; Yamakawa T; Ueda Y; Yamamoto K; Tokunaga T; Sugai Y; Tanaka K; Hiramatsu S; Arakawa T; Schrader J; Varma N; Ando K	BACKGROUND: Current expert consensus recommends remote monitoring for cardiac implantable electronic devices, with at least annual in-office follow-up. We studied safety and resource consumption of exclusive remote follow-up (RFU) in pacemaker patients for 2 years. METHODS: In Japan, consecutive pacemaker patients committed to remote monitoring were randomized to either RFU or conventional in-off…	2020	Circ Arrhythm Electrophysiol	13	5	e007734	10.1161/CIRCEP.119.007734	Japan	Parallel	Pacemaker	1274	Internal medicine	Outpatient	0	0	0	1	0	0	0	0	NA	0	0	0	0	0	0	NA	0	1	0	0	0	1	0	0	0	1	1	0	0	0	0	0	0	0
44	Effect of Smartphone-Enabled Health Monitoring Devices vs Regular Follow-up on Blood Pressure Control Among Patients After Myocardial Infarction: A Randomized Clinical Trial.	Treskes RW; van Winden LAM; van Keulen N; van der Velde ET; Beeres SLMA; Atsma DE; Schalij MJ	IMPORTANCE: Smart technology via smartphone-compatible devices might improve blood pressure (BP) regulation in patients after myocardial infarction. OBJECTIVES: To investigate whether smart technology in clinical practice can improve BP regulation and to evaluate the feasibility of such an intervention. DESIGN, SETTING, AND PARTICIPANTS: This study was an investigator-initiated, single-center, no…	2020	JAMA Netw Open	3	4	e202165	10.1001/jamanetworkopen.2020.2165	the Netherland	Parallel	Coronary disease	200	Internal medicine	Outpatient	1	0	0	1	0	0	0	1	Patient Satisfaction Questionnaire (PSQ)	0	0	0	0	0	0	NA	0	1	1	0	0	0	0	1	0	0	0	0	0	0	0	0	0	0
45	Does Telehealth Delivery of a Dyadic Dementia Care Program Provide a Noninferior Alternative to Face-To-Face Delivery of the Same Program? A Randomized, Controlled Trial.	Laver K; Liu E; Clemson L; Davies O; Gray L; Gitlin LN; Crotty M	OBJECTIVE: This study aimed to determine whether delivery of a dyadic intervention using telehealth was noninferior to delivery of the same program using traditional face-to-face delivery through home visits. DESIGN: We conducted a noninferiority randomized controlled trial. PARTICIPANTS: Participants had a diagnosis of dementia, were living in the community, and had an informal caregiver who rep…	2020	Am J Geriatr Psychiatry	28	6	673-682	10.1016/j.jagp.2020.02.009	Australia	Parallel	Dementia	63	Internal medicine	Outpatient	1	0	0	0	0	0	0	0	NA	0	0	0	0	0	0	NA	0	0	0	0	0	0	1	0	0	0	0	0	0	1	0	0	0	0
46	The role of telehealth as a platform for postoperative visits following rotator cuff repair: a prospective, randomized controlled trial.	Kane LT; Thakar O; Jamgochian G; Lazarus MD; Abboud JA; Namdari S; Horneff JG	BACKGROUND: The application of telehealth for surgical follow-up has gained recent exposure in orthopedic care. Although the results following joint arthroplasty are encouraging, the role of telemedicine for postoperative care following arthroscopic rotator cuff repair still needs to be defined. The goal of this study was to evaluate the safety, efficacy, and socioeconomic benefits of telehealth …	2020	J Shoulder Elbow Surg	29	4	775-783	10.1016/j.jse.2019.12.004	USA	Parallel	Postoperative	58	Orthopedics	Outpatient	1	0	0	0	0	0	0	1	Original questions	0	1	1	0	0	0	NA	1	0	0	0	0	0	1	0	0	0	1	0	1	1	1	0	0	0
47	Telemedicine in postoperative follow-up of STOMa PAtients: a randomized clinical trial (the STOMPA trial).	Augestad KM; Sneve AM; Lindsetmo RO	BACKGROUND: A stoma has severe impact on the patient's quality of life (QoL). Postoperative home community follow-up by teleconsultation (TC) and stoma nurses may reduce the burden of travel and improve QoL. METHODS: A university hospital and five district medical centres participated. Patients with a stoma were randomized to follow-up by either TC (intervention) or hospital (control). Stoma nurs…	2020	Br J Surg	107	5	509-518	10.1002/bjs.11491	Norway	Parallel	Postoperative	110	Surgery	Outpatient	1	0	0	0	0	0	0	1	Outpatient Experiences Questionnaire (OPEQ)	0	1	0	0	0	1	EQ-5D	0	0	1	0	0	1	0	0	0	0	0	0	0	0	0	0	0	0
48	Tele-transitions of care (TTOC): a 12-month, randomized controlled trial evaluating the use of Telehealth to achieve triple aim objectives.	Noel K; Messina C; Hou W; Schoenfeld E; Kelly G	BACKGROUND: Poor transitions of care leads to increased health costs, over-utilization of emergency room departments, increased re-hospitalizations and causes poor patient experiences and outcomes. This study evaluated Telehealth feasibility in improving transitions of care. METHODS: This is a 12-month randomized controlled trial, evaluating the use of telehealth (remote patient monitoring and vi…	2020	BMC Fam Pract	21	1	27	10.1186/s12875-020-1094-5	USA	Parallel	Chronic conditions	102	Internal medicine	Outpatient	1	0	0	0		0	0	0	NA	0	0	0	0	0	0	NA	0	1	1	0	1	0	0	1	0	0	0	0	0	0	0	0	0	0
49	Telerehabilitation is non-inferior to usual care following total hip replacement - a randomized controlled non-inferiority trial.	Nelson M; Bourke M; Crossley K; Russell T	OBJECTIVES: Determine if outpatient physiotherapy care via telerehabilitation is as effective as in-person physiotherapy care after total hip replacement. DESIGN: Randomised, single-blind, controlled, non-inferiority clinical trial. SETTING: QEII Jubilee Hospital, Brisbane, Australia. PARTICIPANTS: Seventy patients receiving a total hip replacement entered the study, sixty-nine completed the stud…	2020	Physiotherapy	107		19-27	10.1016/j.physio.2019.06.006	Australia	Parallel	Postoperative	70	Rehabilitation	Outpatient	1	0	0	0	0	1	0	1	Health Care Satisfaction Questionnaire (HCSQ)	0	0	0	0	0	1	SF-12, EQ-5D-5L	0	0	0	0	0	0	0	0	0	0	0	0	0	0	0	1	0	0
50	Cost-utility analysis of telemonitoring versus conventional hospital-based follow-up of patients with pacemakers. The NORDLAND randomized clinical trial.	Lopez-Villegas A; Catalan-Matamoros D; Peiro S; Lappegard KT; Lopez-Liria R	INTRODUCTION: The aim of our study was to perform an economic assessment in order to check whether or not telemonitoring of users with pacemakers offers a cost-effective alternative to traditional follow-up in outpatient clinics. METHODS: We used effectiveness and cost data from the NORDLAND trial, which is a controlled, randomized, non-masked clinical trial. Fifty patients were assigned to recei…	2020	PLoS One	15	1	e0226188	10.1371/journal.pone.0226188	Spain	Parallel	Pacemaker	50	Internal medicine	Outpatient	0	0	0	1	0	0	0	0	NA	0	0	0	0	0	1	EQ-5D-3L	0	1	1	0	0	0	0	0	0	0	1	1	0	0	0	0	0	0
51	Randomized Study to Evaluate the Impact of Telemedicine Care in Patients With Type 1 Diabetes With Multiple Doses of Insulin and Suboptimal HbA(1c) in Andalusia (Spain): PLATEDIAN Study.	Ruiz de Adana MS; Alhambra-Expﾃｳsito MR; Muﾃｱoz-Garach A; Gonzalez-Molero I; Colomo N; Torres-Barea I; Aguilar-Diosdado M; Carral F; Serrano M; Martﾃｭnez-Brocca MA; Duran A; Palomares R	OBJECTIVE: To assess the impact of a telemedicine visit using the platform Diabetic compared with a face-to-face visit on clinical outcomes, patients' health-related quality of life (HRQoL), and physicians' satisfaction in patients with type 1 diabetes. RESEARCH DESIGN AND METHODS: PLATEDIAN (Telemedicine on Metabolic Control in Type 1 Diabetes Mellitus Andalusian Patients) (NCT03332472) was a mu…	2020	Diabetes Care	43	2	337-342	10.2337/dc19-0739	Spain	Parallel	DM	379	Internal medicine	Outpatient	1	0	0	0	0	0	0	1	Part of Diabetes Quality of Life (DQoL) questionnaire	0	0	0	0	0	1	diabetes QoL (DQoL)	0	0	1	0	0	0	0	0	0	1	0	0	1	0	0	0	0	0
52	Telemedicine Technologies and Tuberculosis Management: A Randomized Controlled Trial.	Guo P; Qiao W; Sun Y; Liu F; Wang C	Background: Since 1990s, directly observed therapy (DOT) has been the standard-of-care for tuberculosis (TB), although it is cumbersome for patients as well as service providers. For raising implementation, an alternative delivery method with good potential is telehealth. The current study assessed the clinical and cost benefit of video directly observed therapy (VDOT), compared with DOT service.…	2020	Telemed J E Health	26	9	1150-1156	10.1089/tmj.2019.0190	China	Parallel	Tuberculosis	405	Internal medicine	Outpatient	1	0	0	0	0	0	OMC: directly observed therapy	1	Original questions	0	1	0	0	0	0	NA	0	0	0	0	0	0	0	1	0	0	1	0	0	0	0	0	0	0
53	Home-based exercise with telemonitoring guidance in patients with coronary artery disease: Does it improve long-term physical fitness?	Avila A; Claes J; Buys R; Azzawi M; Vanhees L; Cornelissen V	BACKGROUND: Home-based interventions might facilitate the lifelong uptake of a physically active lifestyle following completion of a supervised phase II exercise-based cardiac rehabilitation. Yet, data on the long-term effectiveness of home-based exercise training on physical activity and exercise capacity are scarce. OBJECTIVE: The purpose of the TeleRehabilitation in Coronary Heart disease (TRi…	2020	Eur J Prev Cardiol	27	4	367-377	10.1177/2047487319892201	Belgium	Parallel	Coronary disease	90	Rehabilitation	Outpatient	1	0	0	0	0	1	OMC: phone or e-mail	0	NA	0	0	0	0	0	1	SF-36	0	0	0	0	0	0	0	0	0	0	0	0	0	0	0	0	0	0
54	A Randomized Controlled Trial of Telemedicine for Long-Term Sleep Apnea Continuous Positive Airway Pressure Management.	Murase K; Tanizawa K; Minami T; Matsumoto T; Tachikawa R; Takahashi N; Tsuda T; Toyama Y; Ohi M; Akahoshi T; Tomita Y; Narui K; Nakamura H; Ohdaira T; Yoshimine H; Tsuboi T; Yamashiro Y; Ando S; Kasai T; Kita H; Tatsumi K; Burioka N; Tomii K; Kondoh Y; Takeyama H; Handa T; Hamada S; Oga T; Nakayama T; Sakamaki T; Morita S; Kuroda T; Hirai T; Chin K	Rationale: The effects of telemedicine on adherence in patients with obstructive sleep apnea with long-term continuous positive airway pressure (CPAP) use have never been investigated.Objectives: To examine effects of a telemedicine intervention on adherence in long-term CPAP users.Methods: In a prospective, randomized, multicenter noninferiority trial conducted in 17 sleep centers across Japan, …	2020	Ann Am Thorac Soc	17	3	329-337	10.1513/AnnalsATS.201907-494OC	Japan	Parallel	Sleep apnea	483	Internal medicine	Outpatient	1	0	0	1	0	0	0	1	Original questions	0	0	0	0	0	0	NA	0	0	0	0	0	0	0	1	0	0	0	0	0	0	0	0	0	0
55	Cost-effectiveness of telerehabilitation versus traditional care after total hip replacement: A trial-based economic evaluation.	Nelson M; Russell T; Crossley K; Bourke M; McPhail S	INTRODUCTION: Physical rehabilitation for total hip replacement patients following hospital discharge is beneficial; however, accessing rehabilitation is often challenging. Telerehabilitation helps negate access issues and is efficacious in total knee and hip replacement patients. This study aims to compare the cost-effectiveness of a telerehabilitation programme delivered remotely into patients'…	2021	J Telemed Telecare	27	6	359-366	10.1177/1357633X19869796	Australia	Parallel	Postoperative	70	Rehabilitation	Outpatient	1	0	0	0	0	1	0	0	NA	0	0	0	0	0	1	EQ-5D-5L	0	0	0	0	0	1	1	0	0	0	1	1	0	1	1	0	0	0
56	Telepsychiatry- Based Care for the Treatment Follow-Up of Iranian War Veterans with Post-Traumatic Stress Disorder: A Randomized Controlled Trial.	Haghnia Y; Samad-Soltani T; Yousefi M; Sadr H; Rezaei-Hachesu P	BACKGROUND: Physical limitations, distance, and time are major obstacles to access to mental health services for veterans and soldiers. This study was aimed at comparing the efficacy of telepsychiatry and face-to-face consultation as methods of treating post-traumatic stress disorder (PTSD). The comparison was based on treatment costs, access to health services, completion of therapy sessions, an…	2019	Iran J Med Sci	44	4	291-298	10.30476/IJMS.2019.44944	Iran	Parallel	Mental disorders	60	Psychiatry	Outpatient	1	1	0	0	0	0	0	1	Original questions	0	0	0	0	1	0	NA	0	0	0	0	0	0	0	1	0	0	1	0	0	0	0	0	0	0
57	Randomized clinical trial of accelerated enhanced recovery after minimally invasive colorectal cancer surgery (RecoverMI trial).	Bednarski BK; Nickerson TP; You YN; Messick CA; Speer B; Gottumukkala V; Manandhar M; Weldon M; Dean EM; Qiao W; Wang X; Chang GJ	BACKGROUND: Minimally invasive surgery (MIS) and enhanced recovery protocols (ERPs) have improved postoperative recovery and shortened length of hospital stay (LOS). Telemedicine technology has potential to improve outcomes and patient experience further. This study was designed to determine whether the combination of MIS, ERP and a structured telemedicine programme (TeleRecovery) could shorten t…	2019	Br J Surg	106	10	1311-1318	10.1002/bjs.11223	USA	Parallel	Postoperative	30	Surgery	Inpatient (Accelerated discharge)	1	0	0	0	0	0	0	1	Original questions	0	0	0	0	0	1	EQ-5D-5L, VAS	0	0	1	1	1	0	0	0	0	0	0	0	0	0	0	0	0	0
58	A randomized controlled trial comparing a telemedicine therapeutic intervention with routine care in adults with type 1 diabetes mellitus treated by insulin pumps.	Yaron M; Sher B; Sorek D; Shomer M; Levek N; Schiller T; Gaspar M; Frumkin Ben-David R; Mazor-Aronovitch K; Tish E; Shapira Y; Pinhas-Hamiel O	AIM: To examine the effectiveness and safety over a 12-month period of a telemedicine intervention in adults with type 1 diabetes (T1D) treated with insulin pumps. METHODS: 74 T1D patients on insulin pumps for at least 1 year (mean 19.5 [11.5] years) and HbA1(c)窶俄翁窶・.5% (竕･窶・8ﾂmmol/mol) were randomized to the telemedicine (n窶・窶・7) or the standard care group (n窶・窶・7). The intervention group was i…	2019	Acta Diabetol	56	6	667-673	10.1007/s00592-019-01300-1	Israel	Parallel	DM	74	Internal medicine	Outpatient	1	0	0	0	0	0	0	1	Diabetes treatment satisfaction questionnaire (DTSQ)	0	0	0	0	0	1	ADDQoL	0	0	0	0		0	0	0	0	0	1	0	0	0	0	0	0	0
59	Cost-Effectiveness of Telemedicine in Remote Orthopedic Consultations: Randomized Controlled Trial.	Buvik A; Bergmo TS; Bugge E; Smaabrekke A; Wilsgaard T; Olsen JA	BACKGROUND: Telemedicine consultations using real-time videoconferencing has the potential to improve access and quality of care, avoid patient travels, and reduce health care costs. OBJECTIVE: The aim of this study was to examine the cost-effectiveness of an orthopedic videoconferencing service between the University Hospital of North Norway and a regional medical center in a remote community lo…	2019	J Med Internet Res	21	2	e11330	10.2196/11330	Norway	Parallel	Orthopedic consultation	389	Orthopedics	Outpatient	1	0	0	0	0	0	0	0	NA	0	1	1	1	0	1	EQ-5D	0	0	0	0	0	0	0	0	0	0	1	1	0	0	0	0	0	0
60	A Telehealth-Enhanced Referral Process in Pediatric Primary Care: A Cluster Randomized Trial.	Coker TR; Porras-Javier L; Zhang L; Soares N; Park C; Patel A; Tang L; Chung PJ; Zima BT	: media-1vid110.1542/5984243450001PEDS-VA_2018-2738Video Abstract OBJECTIVES: To improve the mental health (MH) referral process for children referred from primary care to community mental health clinics (CMHCs) by using a community-partnered approach. METHODS: Our partners were a multisite federally qualified health center and 2 CMHCs in Los Angeles County. We randomly assigned 6 federally quali…	2019	Pediatrics	143	3	e20182738	10.1542/peds.2018-2738	USA	Parallel	Primary care for children	342	Pediatrics	Outpatient	0	0	0	0	0	0	Referral	1	Consumer Assessment of Healthcare Providers and Systems (CAHPS) Health Plan Survey	0	0	0	0	0	1	Pediatric Quality of Life Inventory 4.0	0	0	0	0	0	0	0	0	0	0	0	0	0	0	0	0	0	0
61	Telemedicine management of obstructive sleep apnea disorder in China: a randomized, controlled, non-inferiority trial	Xu L.; Yi H.; Pi M.; Zhang C.; Keenan B.T.; Glick H.A.; Dong X.; Pack A.I.; Han F.; Kuna S.T.	Purpose: Previous studies assessed different components of telemedicine management pathway for OSA instead of the whole pathway. This randomized, controlled, and non-inferiority trial aimed to assess whether telemedicine management is clinically inferior to in-person care in China. Method(s): Adults suspected of OSA were randomized to telemedicine (web-based questionnaires, self-administered home…	2024	Sleep and Breathing	28	3	1173-1185	10.1007/s11325-024-02994-6	China	Parallel	Sleep apnea	356	Internal medicine	Outpatient	1	0	0	0	0	0	0	1	Client Satisfaction Questionnaire (CSQ)	0	0	1	0	0	1	SF-12, EQ-5D, EQ-5D-VAS	0	0	0	0	0	0	0	1	0	1	1	0	0	0	0	0	0	0
62	Impact of a hybrid medical care model in the rheumatoid arthritis patient-reported outcomes: A non-inferiority crossover randomized study	Guaracha-Basanez G.A.; Contreras-Yanez I.; Estrada Gonzalez V.A.; Pacheco-Santiago L.D.; Valverde-Hernandez S.S.; Pascual-Ramos V.	OBJECTIVE: Patients and physicians can naturally adopt hybrid healthcare models that combine face-to-face consultations with telemedicine. The study's objective was to compare the impact of two healthcare interventions, hybrid care modality and face-to-face consultation, on the patient-reported outcomes of rheumatoid arthritis patients, during the COVID-19 pandemic. METHOD(S): Consecutive outpati…	2022	Journal of telemedicine and telecare	30	6	931-340	10.1177/1357633X221122098	Mexico	Crossover	RA	121	Internal medicine	Outpatient	1	0	0	0	0	0	0	1	Past-reported questionnaire (Rev Esp Sulud Pilblica 2007;81:637-645.)	0	0	0	0	0	1	WHOQOL-BREF	0	0	0	0	0	0	0	1	1	0	0	0	0	0	0	0	0	0
63	Assessment of the role of telemedicine in the outcome of multiple sclerosis patients	Ahmed M.A.E.-K.; Zakaria M.F.; Elaziz A.A.E.A.; Fouad M.M.; Elbokl A.M.; Swelam M.S.	Background: Multiple sclerosis (MS) is a chronic autoimmune disease, affecting about 2.5 million people worldwide. Telemedicine is a relatively recent telecommunication tool that has multiple formats such as store-and-forward, interactive video conferencing, remote medical record access, and remote patient monitoring. Telemedicine can be used to assess individuals with MS regarding their disease …	2023	Egyptian Journal of Neurology, Psychiatry and Neurosurgery	59	1	99	10.1186/s41983-023-00690-y	Egypt	Parallel	Multiple sclerosis	60	Internal medicine	Outpatient	1	0	0	0	0	0	0	1	Utah telehealth patient satisfaction survey	0	0	0	0	0	0	NA	0	0	0	0	0	0		1	1	0	0	0	0	0	0	0	0	0
64	Quality comparison of remote anesthetic consultation versus on-site consultation in children with sedation for a magnetic resonance imaging examination-A randomized controlled trial	Strassberger-Nerschbach N.; Magyaros F.; Maria W.; Ehrentraut H.; Ghamari S.; Schenk A.; Neumann C.; Schindler E.	Background: In the course of the corona pandemic, digital media has increasingly been used in many areas of medical practice to reduce personal contact. As it is of interest whether this can be practiced in the context of anesthesia consultations without loss of quality, we interviewed parents whose children received a cardiac or neuro magnetic resonance imaging (MRI) under sedation. Parents eith…	2023	Paediatric Anaesthesia	33	8	647-656	10.1111/pan.14679	Germany	Parallel	MRI imaging for children	200	Anesthesiology	Outpatient	1	0	0	0	0	0	0	1	Original questions	0	0	0	1	0	0	NA	1	0	0	0	0	0	0	0	0	1	0	0	1	0	0	0	0	0
65	Telemedicine in addictions: Feasibility randomised controlled trial	Mayet S.; Gledhill A.; McCaw I.; Hashmani Z.; Drozdova Z.; Arshad S.; Shahbaz S.; Huang C.; Phillips T.	Background. Opioid dependence is high risk. Opioid agonist treatment (OAT) improves outcomes and reduces deaths. Nonattendance at addiction specialist prescribers who monitor OAT worsens outcomes. Telemedicine has been shown to improve attendance with limited evidence in addictions. Aim. This feasibility trial aimed to assess feasibility for a larger trial assessing attendance, travel, clinical o…	2023	Heroin Addiction and Related Clinical Problems	25	3	27-36		UK	Parallel	Mental disorders	59	Psychiatry	Outpatient	1	0	0	0	0	0	0	1	Telemedicine Satisfaction Questionnaire (TSQ)	0	0	0	1	0	0	NA	0	0	0	0	0	0	0	1	0	1	0	0	0	0	0	0	0	1
66	Virtual clinics in gynaecology - Can we shorten the wait? A randomised controlled trial implementing a novel care pathway for postmenopausal bleeding	Mooney S.S.; Gill G.K.; Readman E.	Background: Postmenopausal bleeding (PMB), a common symptom of endometrial cancer, necessitates prompt clinical and sonographic assessment, often followed by hysteroscopy. Unfortunately, due to traditional gynaecology outpatient clinic paradigms, unnecessary patient-clinician encounters are common and may lead to delays in diagnosis. Aim(s): The aim was to assess a novel clinic model for the mana…	2022	Australian and New Zealand Journal of Obstetrics and Gynaecology	62	5	732-739	10.1111/ajo.13573	Australia	Parallel	Postmenopausal bleeding	96	Gynecology	Outpatient	1	0	0	0	0	0	0	1	Original questions	0	0	0	0	0	0	NA	0	0	0	0	0	1	0	0	0	0	0	0	0	0	0	0	0	0
67	Detection of Fetal Anomalies by Remotely Directed and Interpreted Ultrasound (Teleultrasound): A Randomized Noninferiority Trial	Whittington J.R.; Hughes D.S.; Rabie N.Z.; Ounpraseuth S.T.; Nembhard W.N.; Chauhan S.P.; Magann E.F.	Objective To determine the accuracy and reliability of remotely directed and interpreted ultrasound (teleultrasound) as compared with standard in-person ultrasound for the detection of fetal anomalies, and to determine participants' satisfaction with teleultrasound. Study Design This was a single-center, randomized (1:1) noninferiority study. Individuals referred to the maternal-fetal medicine (M…	2022	American Journal of Perinatology	39	2	113-119	10.1055/s-0041-1739352	USA	Parallel	Fetal anomaly	585	Obstetrics	Outpatient	0	0	0	0	0	0	Teleultrasound	1	Original questions	0	0	0	0	0	0	NA	0	0	0	0	0	0	0	0	1	0	0	0	0	0	0	0	0	0
68	Parent Experience and Cost Savings Associated With a Novel Tele-physiatry Program for Children Living in Rural and Underserved Communities	Davidson L.; Haynes S.C.; Favila-Meza A.; Hoch J.S.; Tancredi D.J.; Bares A.D.; Mouzoon J.; Marcin J.P.	Objective: The aim of this study was to investigate parent and therapist experience and cost savings from the payer perspective associated with a novel tele-physiatry program for children living in rural and underserved communities. Design(s): We designed a noninferiority, cluster-randomized crossover study at 4 school-based clinics to evaluate parent experience and perceived quality of care betw…	2022	Archives of Physical Medicine and Rehabilitation	103	1	8-13	10.1016/j.apmr.2021.07.807	USA	Parallel	Primary care for children	200	Psychiatry	Outpatient	1	1	0	0	0	0	0	1	Original questions	0	0	0	0	0	0	NA	0	0	0	0	0	0	0	0	0	0	1	0	1	0	0	0	0	0
69	Non-invasive telemedical interventional management and its cost-effectiveness in patients with heart failure: Economic results of the TIM-HF2 trial	Sydow H.; Prescher S.; Koehler F.; Koehler K.; Dorenkamp M.; Spethmann S.; Rindfleisch H.; Mueller-Riemenschneider F.; Willich S.N.; Reinhold T.	Background: The Telemedical Interventional Management in Heart Failure II (TIM-HF2) trial demonstrated that non-invasive remote patient management (RPM) in patients with heart failure (HF) can reduce both all-cause mortality and lost days due to unplanned cardiovascular hospitalizations. This work focuses on the health economic implications of these findings from the payer perspective. Method(s):…	2022	European Journal of Heart Failure	24	Supplement 2	262	10.1002/ejhf.2569	Germany	Parallel	HF	1450	Internal medicine	Outpatient	1	0	0	1	1	0	0	0	NA	0	0	0	0	0	1	EQ-5D-3L	0	0	0	0	0	0	0	0	0	0	1	1	0	0	0	0	0	0
70	Maintaining musculoskeletal health using a behavioural therapy approach: A population-based randomised controlled trial (the MAmMOTH Study)	Macfarlane G.J.; Beasley M.; Scott N.; Chong H.; McNamee P.; McBeth J.; Basu N.; Hannaford P.C.; Jones G.T.; Keeley P.; Prescott G.J.; Lovell K.	Cognitive-behavioural therapy (CBT) has been shown to be effective in the management of chronic widespread pain (CWP); we now test whether it canpreventonset among adults at high risk. A population-based randomised controlled prevention trial, with recruitment through UK general practices. A mailed screening questionnaire identified adults at high risk of CWP. Participants received either usual c…	2021	Annals of the Rheumatic Diseases	80	7	903-911	10.1136/annrheumdis-2020-219091	UK	Parallel	Chronic pain	996	Psychiatry	Outpatient	1	1	0	0	0	0		0	NA	0	0	0	0	0	1	EQ-5D-5L	0	0	0	0	0	0	0	0	0	0	1	1	0	0	0	0	0	0
71	Telemonitoring of Patients With Chronic Traumatic Brain Injury: A Pilot Study	Raso M.G.; Arcuri F.; Liperoti S.; Mercurio L.; Mauro A.; Cusato F.; Romania L.; Serra S.; Pignolo L.; Tonin P.; Cerasa A.	Telehealth systems have shown success in the remote management of several neurological disorders, but there is a paucity of evidence in disorders of consciousness (DOC). In this study, we explore the effectiveness of a new telemonitoring system, for monitoring Vegetative State (VS) and Minimally Conscious State (MCS) patients. This was a prospective, mono-center randomized controlled study. We in…	2021	Frontiers in Neurology	12		598777	10.3389/fneur.2021.598777	Italy	Parallel	Brain injury	22	Internal medicine	Inpatient (home monitoring vs long hospitalization)	1	0	0	1	0	0	0	0	NA	0	0	0	0	0	0	NA	0	1	0	0	0	0	0	0	0	1	1	0	0	0	0	0	0	0
72	Mental health specialist video consultations versus treatment-as-usual for patients with depression or anxiety disorders in primary care: Randomized controlled feasibility trial	Tonnies J.; Hartmann M.; Wensing M.; Szecsenyi J.; Peters-Klimm F.; Brinster R.; Weber D.; Vomhof M.; Icks A.; Friederich H.-C.; Haun M.W.	Background: Most people affected by depression or anxiety disorders are treated solely by their primary care physician. Access to specialized mental health care is impeded by patients' comorbidity and immobility in aging societies and long waiting times at the providers' end. Video-based integrated care models may leverage limited resources more efficiently and provide timely specialized care in …	2021	JMIR Mental Health	8	3	e22569	10.2196/22569	Germany	Parallel	Mental disorders	50	Psychiatry	Outpatient	1	1	0	0	0	0	0	0	NA	0	0	0	0	0	1	EQ-5D	0	0	0	0	0	0		0	0	1	1	0	0	0	0	0	0	1
73	Follow-up with Telemedicine in Early Discharge for COPD Exacerbations: Randomized Clinical Trial (TELEMEDCOPD-Trial)	Minguez Clemente P.; Pascual-Carrasco M.; Mata Hernandez C.; Malo de Molina R.; Arvelo L.A.; Cadavid B.; Lopez F.; Sanchez-Madariaga R.; Sam A.; Trisan Alonso A.; Valle Falcones M.; Aguilar Perez M.; Munoz A.; Perez de la Camara S.; Burgos A.; Lopez Vina A.; Ussetti Gil P.	The results reported by different studies on telemonitoring in patients with chronic obstructive pulmonary disease (COPD) have been contradictory, without showing clear benefits to date. The objective of this study was to ascertain whether an early discharge and home hospitalization telehealth program for patients with COPD exacerbation is as effective as and more efficient than a traditional ear…	2020	COPD: Journal of Chronic Obstructive Pulmonary Disease	18	1	62-69	10.1080/15412555.2020.1857717	Spain	Parallel	COPD	116	Internal medicine	Outpatient	1	0	0	1	0	0	0	1	Satisfad10 questionnaire	0	0	0	0	0	1	COPD Assessment Test (CAT)	0	0	1	1	0	1	0	1	0	0	1	0	0	0	0	0	0	0
74	Home initiation of chronic non-invasive ventilation in COPD patients with chronic hypercapnic respiratory failure: A randomised controlled trial	Duiverman M.L.; Vonk J.M.; Bladder G.; Van Melle J.P.; Nieuwenhuis J.; Hazenberg A.; Kerstjens H.A.M.; Van Boven J.F.M.; Wijkstra P.J.	Introduction Chronic non-invasive ventilation (NIV) has become evidence-based care for stable hypercapnic COPD patients. While the number of patients increases, home initiation of NIV would greatly alleviate the healthcare burden. We hypothesise that home initiation of NIV with the use of telemedicine in stable hypercapnic COPD is non-inferior to in-hospital NIV initiation. Methods Sixty-seven st…	2020	Thorax	75	3	244-252	10.1136/thoraxjnl-2019-213303	the Netherland	Parallel	COPD	67	Internal medicine	Inpatient (in-hospital initiation vs home initiation)	0	0	0	1	0	0	0	0	NA	0	0	0	0	0	1	SF-36, SRI, CCQ, etc	0	0	1	1	0	0	0	1	0	1	1	0	0	0	0	0	0	0
75	Cost-effectiveness of Telemedicine-directed Specialized vs Standard Care for Patients With Inflammatory Bowel Diseases in a Randomized Trial	de Jong M.J.; Boonen A.; van der Meulen-de Jong A.E.; Romberg-Camps M.J.; van Bodegraven A.A.; Mahmmod N.; Markus T.; Dijkstra G.; Winkens B.; van Tubergen A.; Masclee A.; Jonkers D.M.; Pierik M.J.	Background & Aims: Telemedicine can be used to monitor determinants and outcomes of patients with chronic diseases, possibly increasing the quality and value of care. Telemedicine was found to reduce outpatient visits and hospital admissions for patients with inflammatory bowel diseases (IBD). We performed a full economic evaluation of telemedicine interventions in patients with IBD, comparing th…	2020	Clinical Gastroenterology and Hepatology	18	8	1744-1752	10.1016/j.cgh.2020.04.038	the Netherland	Parallel	Inflammatory bowel disease	909	Internal medicine	Outpatient	1	0	1	0	0	0	0	0	NA	0	0	0	0	0	1	EQ-5D	0	0	0	0	0	0	0	0	0	0	1	1	0	0	0	0	0	0
76	Patient reported outcomes with remote orthopaedic consultations by telemedicine: A randomised controlled trial	Buvik A.; Bugge E.; Knutsen G.; Smabrekke A.; Wilsgaard T.	INTRODUCTION: Decentralised services through outreach clinics or modern technology reduce patient travel time and cost to society. Telemedicine consultation through videoconference is one such modality. Here, we compared patient-reported health outcomes and satisfaction between video-assisted remote and standard face-to-face orthopaedic consultations. METHOD(S): This randomised controlled trial i…	2019	Journal of telemedicine and telecare	25	8	451-459	10.1177/1357633X18783921	Norway	Parallel	Orthopedic consultation	389	Orthopedics	Outpatient	1	0	0	0	0	0	0	1	Outpatient Experiences Questionnaire (OPEQ)	0	0	0	0	1	1	EQ-5D-3L, EQ-VAS	1	0	0	0	0	0	0	0	0	0	0	0	0	0	0	0	0	0
77	Evaluation of RESPOND, a patient-centred program to prevent falls in older people presenting to the emergency department with a fall: A randomised controlled trial	Barker A.; Cameron P.; Flicker L.; Arendts G.; Brand C.; Etherton-Beer C.; Forbes A.; Haines T.; Hill A.-M.; Hunter P.; Lowthian J.; Nymanid S.R.; Redfernid J.; Smit D.V.; Waldron N.; Boyle E.; Macdonald E.; Ayton D.; Morello R.; Hill K.	Background Falls are a leading reason for older people presenting to the emergency department (ED), and many experience further falls. Little evidence exists to guide secondary prevention in this population. This randomised controlled trial (RCT) investigated whether a 6-month telephone-based patient-centred program-RESPOND-had an effect on falls and fall injuries in older people presenting to th…	2019	PLoS Medicine	16	5	e1002807	10.1371/journal.pmed.1002807	Australia	Parallel	Fall	430	Internal medicine	Outpatient	0	0	0	0	0	0	(1) home-based risk assessment; (2) 6 months telephone-based education, coaching, goal setting, and support for evidence-based risk factor management; and (3) linkages to existing services.	0	NA	0	0	0	0	0	1	EQ-5D-5L	0	1	1	0	1	0	0	0	0	0	0	0	0	0	0	0	0	0
78	A Randomized Crossover Pilot Study of Telemedicine Delivered via iPads in Parkinson's Disease	Sekimoto S.; Oyama G.; Hatano T.; Sasaki F.; Nakamura R.; Jo T.; Shimo Y.; Hattori N.	Background. We investigated the feasibility and safety of a video-based telemedicine system, delivered via a tablet, in Parkinson's disease (PD). Methods. In a randomized, crossover, open-label pilot trial, we compared a telemedicine period (regular visits every two months with intermediate video calls via an iPad mini) with a control period (regular visits every two months), both lasting 6 month…	2019	Parkinson's Disease	2019		9403295	10.1155/2019/9403295	Japan	Crossover	Parkinson's disease	10	Internal medicine	Outpatient	1	0	0	0	0	0	0	1	Original questions	0	0	0	0	0	1	PDQ-39 SI	0	0	0	0	0	0	0	0	0	0	0	0	0	0	0	0	0	0
79	Personalised telehealth intervention for chronic disease management: A pilot randomised controlled trial	Bohingamu Mudiyanselage S.; Stevens J.; Watts J.J.; Toscano J.; Kotowicz M.A.; Steinfort C.L.; Bell J.; Byrnes J.; Bruce S.; Carter S.; Hunter C.; Barrand C.; Hayles R.	INTRODUCTION: The aim of this study was to assess the impact of home-based telehealth monitoring on health outcomes, quality of life and costs over 12 months for patients with diabetes and/or chronic obstructive pulmonary disease (COPD) who were identified as being at high risk of readmission to hospital. METHOD(S): This pilot study was a randomised controlled trial combined with an economic anal…	2019	Journal of telemedicine and telecare	25	6	343-352	10.1177/1357633X18775850	Australia	Parallel	DM and/or COPD	171	Internal medicine	Outpatient	0	0	0	1	0	0	Fortnightly health coaching sessions. usually via a videoconlerencing facility.	0	NA	0	0	0	0	0	1	AQoL-8D	0	0	1	1	0	0	0	0	0	0	1	0	0	0	0	0	0	0
[truncated: 7 more columns]

## Sheet: Sheet1
Study No.	Title	Authors	Abstract	Published Year	Journal	Volume	Issue	Pages	DOI	Country	Design	Target population	Total sample size	OMC	Telepsychiatry, CBT	Application (for education)	Online Monitoring	Emergency phone-/video-call	Tele-rehabilization	Others	Costs	QALY	QoL	QoL measure	Adherence	Death	Admission	Hospital days	ED visits	Freq. of visits / no. of contacts	Duration of visits / contacts	Change in diagnosis or treatment	Adverse effects or safety	Time spent for medical visits (including travel time)	Absence from work	Travel distance	Waiting time	Convenience	Staff's work	Time spent per patient	Pt_Satisfaction	Satisfaction_measure	Patient's choice of subsequent type of care	Staff_satisfaction	Feasibility for future clinical trial (acceptability, safety)	Category1	Category2	Category3	General_Others
9	APAP Treatment Acceptance Rate and Cost-Effectiveness of Telemedicine in Patients with Obstructive Sleep Apnea: A Randomized Controlled Trial.	Pei G; Ou Q; Lao M; Wang L; Xu Y; Tan J; Zheng G	PURPOSE: This study evaluated the treatment acceptance rate and cost-effectiveness of the telemedicine model in clinical practice for adult patients with obstructive sleep apnea (OSA). PATIENTS AND METHODS: Patients admitted to the sleep center for snoring were randomly divided into telemedicine and control groups. Patients diagnosed with moderate-to-severe OSA using the Home Sleep Apnea Test (HS…	2023	Nat Sci Sleep	15		607-622	10.2147/NSS.S416221	China	Parallel	Sleep apnea	57	1	0	0	0	0	0	0	1	1	1	EQ-5D, EQ VAS	1	0	0	0	0	1	1	0	0	1	1	0	0	0	1	1	0	NA	0	0	0	1	1	1	Acceptance
20	Cardiac telerehabilitation in a middle-income country: analysis of adherence, effectiveness and cost through a randomized clinical trial.	DE Lima AP; Pereira DG; Nascimento IO; Martins TH; Oliveira AC; Nogueira TS; Britto RR	BACKGROUND: The benefits of cardiac rehabilitation (CR) are already well established; however, such intervention has been underused, mainly in low- and middle-income countries. AIM: To compare adherence, effectiveness, and cost of a home CR with the traditional CR (TCR) in a middle-income country (MIC). DESIGN: Single-blind randomized control trial. SETTING: A university hospital. POPULATION: Ind…	2022	Eur J Phys Rehabil Med	58	4	598-605	10.23736/S1973-9087.22.07340-3	Brazil	Parallel	Coronary disease	49	0	0	0	0	0	1	0	1	0	1	SF-36	1	0	1	0	0	0	0	0	1	0	0	0	0	0	0	0	0	NA	0	0	0	1	1	1	0
28	Clinical Effectiveness and Cost-effectiveness of Videoconference-Based Integrated Cognitive Behavioral Therapy for Chronic Pain: Randomized Controlled Trial.	Taguchi K; Numata N; Takanashi R; Takemura R; Yoshida T; Kutsuzawa K; Yoshimura K; Nozaki-Taguchi N; Ohtori S; Shimizu E	BACKGROUND: Cognitive behavioral therapy is known to improve the management of chronic pain. However, the components of this therapy are still being investigated and debated. OBJECTIVE: This study aimed to examine the effectiveness of an integrated cognitive behavioral therapy program with new components (attention-shift, memory work, video feedback, and image training) delivered via videoconfere…	2021	J Med Internet Res	23	11	e30690	10.2196/30690	Japan	Parallel	Chronic pain	30	1	1	0		0	0	0	1	0	1	EQ-5D-5L	0	0	0	0	0	0	0	0	1	0	0	0	0	0	0	0	0	NA	0	0	0	1	1	1	0
27	Cost-effectiveness of Cardiac Telerehabilitation With Relapse Prevention for the Treatment of Patients With Coronary Artery Disease in the Netherlands.	Brouwers RWM; van der Poort EKJ; Kemps HMC; van den Akker-van Marle ME; Kraal JJ	IMPORTANCE: Cardiac telerehabilitation (CTR) has been found to be a safe and beneficial alternative to traditional center-based cardiac rehabilitation (CR) and might be associated with higher participation rates by reducing barriers to CR use. However, implementation of CTR interventions remains low, which may be owing to a lack of cost-effectiveness analyses of data from large-scale randomized c…	2021	JAMA Netw Open	4	12	e2136652	10.1001/jamanetworkopen.2021.36652	the Netherlands	Parallel	Coronary disease	300	1	0	0	0	0	1	0	1	1	1	EQ-5D-5L, EQ-VAS	0	0	0	0	0	0	0	0	0	0	0	0	0	0	0	0	0	NA	0	0	0	1	1	0
59	Cost-Effectiveness of Telemedicine in Remote Orthopedic Consultations: Randomized Controlled Trial.	Buvik A; Bergmo TS; Bugge E; Smaabrekke A; Wilsgaard T; Olsen JA	BACKGROUND: Telemedicine consultations using real-time videoconferencing has the potential to improve access and quality of care, avoid patient travels, and reduce health care costs. OBJECTIVE: The aim of this study was to examine the cost-effectiveness of an orthopedic videoconferencing service between the University Hospital of North Norway and a regional medical center in a remote community lo…	2019	J Med Internet Res	21	2	e11330	10.2196/11330	Norway	Parallel	Orthopedic consultation	389	1	0	0	0	0	0	0	1	1	1	EQ-5D	0	0	0	0	0	0	0	0	0	1	1	1	0	0	0	0	0	NA	0	0	0	1	1	0	0
75	Cost-effectiveness of Telemedicine-directed Specialized vs Standard Care for Patients With Inflammatory Bowel Diseases in a Randomized Trial	de Jong M.J.; Boonen A.; van der Meulen-de Jong A.E.; Romberg-Camps M.J.; van Bodegraven A.A.; Mahmmod N.; Markus T.; Dijkstra G.; Winkens B.; van Tubergen A.; Masclee A.; Jonkers D.M.; Pierik M.J.	Background & Aims: Telemedicine can be used to monitor determinants and outcomes of patients with chronic diseases, possibly increasing the quality and value of care. Telemedicine was found to reduce outpatient visits and hospital admissions for patients with inflammatory bowel diseases (IBD). We performed a full economic evaluation of telemedicine interventions in patients with IBD, comparing th…	2020	Clinical Gastroenterology and Hepatology	18	8	1744-1752	10.1016/j.cgh.2020.04.038	Netherland	Parallel	Inflammatory bowel disease	909	1	0	1	0	0	0	0	1	1	1	EQ-5D	0	0	0	0	0	0	0	0	0	0	0	0	0	0	0	0	0	NA	0	0	0	1	1	0	0
55	Cost-effectiveness of telerehabilitation versus traditional care after total hip replacement: A trial-based economic evaluation.	Nelson M; Russell T; Crossley K; Bourke M; McPhail S	INTRODUCTION: Physical rehabilitation for total hip replacement patients following hospital discharge is beneficial; however, accessing rehabilitation is often challenging. Telerehabilitation helps negate access issues and is efficacious in total knee and hip replacement patients. This study aims to compare the cost-effectiveness of a telerehabilitation programme delivered remotely into patients'…	2021	J Telemed Telecare	27	6	359-366	10.1177/1357633X19869796	Australia	Parallel	Postoperative	70	1	0	0	0	0	1	0	1	1	1	EQ-5D-5L	0	0	0	0	0	1	1	0	0	0	0	0	0	0	1	1	0	NA	0	0	0	1	1	1	0
5	Cost-utility analysis of a telehealth psychological support intervention for people with primary brain tumor: Telehealth Making Sense of brain tumor.	Gordon LG; Jones S; Parker G; Chambers S; Aitken JF; Foote M; Shum DHK; Robertson J; Conlon E; Pinkham MB; Ownsworth T	OBJECTIVE: To undertake an economic evaluation of a telehealth psychological support intervention for patients with primary brain tumor (PBT). METHODS: A within-trial cost-utility analysis over 6ﾂmonths was performed comparing a tailored telehealth-psychological support intervention with standard care (SC) in a randomized control trial. Data were sourced from the Telehealth Making Sense of Brain…	2024	Psychooncology	33	1	e6243	10.1002/pon.6243	Australia	Parallel	Brain tumor	82	1	1	0	0	0	0	0	1	1	0	EQ-5D	0	0	0	0	0	0	0	0	0	0	0	0	0	0	0	0	0	NA	0	0	0	1	0	0	Comprehensive Score for financial Toxicity—Functional Assessment of Chronic Illness Therapy (COST‐FACIT) .
50	Cost-utility analysis of telemonitoring versus conventional hospital-based follow-up of patients with pacemakers. The NORDLAND randomized clinical trial.	Lopez-Villegas A; Catalan-Matamoros D; Peiro S; Lappegard KT; Lopez-Liria R	INTRODUCTION: The aim of our study was to perform an economic assessment in order to check whether or not telemonitoring of users with pacemakers offers a cost-effective alternative to traditional follow-up in outpatient clinics. METHODS: We used effectiveness and cost data from the NORDLAND trial, which is a controlled, randomized, non-masked clinical trial. Fifty patients were assigned to recei…	2020	PLoS One	15	1	e0226188	10.1371/journal.pone.0226188	Spain	Parallel	Pacemaker	50	0	0	0	1	0	0	0	1	1	1	EQ-5D-3L	0	1	1	0	0	0	0	0	0	0	0	0	0	0	0	0	0	NA	0	0	0	1	1	1	0
25	Direct Costs of Healthcare for Children with Type 1 Diabetes Using a CGM System: A Health Economic Analysis of the VIDIKI Telemedicine Study in a German Setting.	Frielitz FS; Eisemann N; Werner K; Hiort O; Katalinic A; Lange K; von Sengbusch S	AIMS: The Virtual Diabetes Outpatient Clinic for Children and Adolescents (VIDIKI) study was a 6-month quasi-randomized, multicentre study followed by an extension phase to evaluate the effects of monthly video consultations in addition to regular care. A health economic analysis was conducted to assess the direct costs. METHODS: The cost data of 240 study participants (1-16 years of age) with ty…	2022	Exp Clin Endocrinol Diabetes	130	9	614-620	10.1055/a-1708-3134	Germany	Parallel	DM	240	1	0	0	0	0	0	0	1	0	0	NA	0	0	0	0	0		0	0	0	0	0	0	0	0	0	0	0	NA	0	0	0	1	0	0	0
45	Does Telehealth Delivery of a Dyadic Dementia Care Program Provide a Noninferior Alternative to Face-To-Face Delivery of the Same Program? A Randomized, Controlled Trial.	Laver K; Liu E; Clemson L; Davies O; Gray L; Gitlin LN; Crotty M	OBJECTIVE: This study aimed to determine whether delivery of a dyadic intervention using telehealth was noninferior to delivery of the same program using traditional face-to-face delivery through home visits. DESIGN: We conducted a noninferiority randomized controlled trial. PARTICIPANTS: Participants had a diagnosis of dementia, were living in the community, and had an informal caregiver who rep…	2020	Am J Geriatr Psychiatry	28	6	673-682	10.1016/j.jagp.2020.02.009	Australia	Parallel	Dementia	63	1	0	0	0	0	0	0	0	0	0	NA	0	0	0	0	0	0	1	0	0	0	0	0	0	0	1	0	0	NA	0	0	0	0	0	1	Staff's work: therapists' travel time
18	Economic and Environmental Impact of Digital Health App Video Consultations in Follow-up Care for Patients in Orthopedic and Trauma Surgery in Germany: Randomized Controlled Trial.	Muschol J; Heinrich M; Heiss C; Hernandez AM; Knapp G; Repp H; Schneider H; Thormann U; Uhlar J; Unzeitig K; Gissel C	BACKGROUND: Following the Riyadh Declaration, digital health technologies were prioritized in many countries to address the challenges of the COVID-19 pandemic. Digital health apps for telemedicine and video consultations help reduce potential disease spread in routine health care, including follow-up care in orthopedic and trauma surgery. In addition to the satisfaction, efficiency, and safety o…	2022	J Med Internet Res	24	11	e42839	10.2196/42839	Germany	Parallel	Postoperative	52	1	0	0	0	0	0	0	1	0	0	NA	0	0	0	0	0	0	1	0	1	0	0	1	1	0	0	0	0	NA	0	0	0	1	1	1	Greenhouse gases, environmental costs.
16	Effectiveness and cost-effectiveness of a telemedicine programme for preventing unplanned hospitalisations of older adults living in nursing homes: the GERONTACCESS cluster randomized clinical trial.	Gayot C; Laubarie-Mouret C; Zarca K; Mimouni M; Cardinaud N; Luce S; Tovena I; Durand-Zaleski I; Laroche ML; Preux PM; Tchalla A	OBJECTIVE: The GERONTACCESS trial evaluated the utility and cost-effectiveness of a gerontological telemedicine (TLM) programme for preventing unplanned hospitalisation of residents living in nursing homes (NHs) in regions lacking medical facilities and/or qualified medical providers ("medical deserts"). DESIGN: GERONTACCESS was a 12-month, multicentre, prospective cluster-randomised trial conduc…	2022	BMC Geriatr	22	1	991	10.1186/s12877-022-03575-6	France	Parallel	Older adults	426	1	0	0	0	0	0	0	1	0	1	EQ-5D	0	1	1	1	1	0	0	0	0	0	0	0	0	0	0	0	0	NA	0	0	0	1	1	1	Consultations by referring physician?
29	Effects of Mobile Phone-Based Telemedicine Management in Patients With Type 2 Diabetes Mellitus: A Randomized Clinical Trial.	Yang L; Xu J; Kang C; Bai Q; Wang X; Du S; Zhu W; Wang J	BACKGROUND: This study aims to explore the effect of mobile phone-based telemedicine management of glycemic control of type 2 diabetes mellitus (T2DM). METHODS: Patients with T2DM were followed up in Chongqing Jiulongpo District Yuzhoulu Community Health Center, and randomly divided into the telemedicine group (n=47) and the control group (n=50). The control group received regularly routine inter…	2022	Am J Med Sci	363	3	224-231	10.1016/j.amjms.2021.09.001	China	Parallel	DM	97	1	0	1	0	0	0	0	1	0	1	SF-36	0	0	0	0	0	0	0	0	0	0	0	0	0	0	0	0	0	NA	0	0	0	1	1	0	0
77	Evaluation of RESPOND, a patient-centred program to prevent falls in older people presenting to the emergency department with a fall: A randomised controlled trial	Barker A.; Cameron P.; Flicker L.; Arendts G.; Brand C.; Etherton-Beer C.; Forbes A.; Haines T.; Hill A.-M.; Hunter P.; Lowthian J.; Nymanid S.R.; Redfernid J.; Smit D.V.; Waldron N.; Boyle E.; Macdonald E.; Ayton D.; Morello R.; Hill K.	Background Falls are a leading reason for older people presenting to the emergency department (ED), and many experience further falls. Little evidence exists to guide secondary prevention in this population. This randomised controlled trial (RCT) investigated whether a 6-month telephone-based patient-centred program-RESPOND-had an effect on falls and fall injuries in older people presenting to th…	2019	PLoS Medicine	16	5	e1002807	10.1371/journal.pmed.1002807	Australia	Parallel	Fall	430	0	0	0	0	0	0	(1) home-based risk assessment; (2) 6 months telephone-based education, coaching, goal setting, and support for evidence-based risk factor management; and (3) linkages to existing services.	0	0	1	EQ-5D-5L	0	1	1	0	1	0	0	0	0	0	0	0	0	0	0	0	0	NA	0	0	0	0	1	1	0
12	Evaluation of the telehealth making sense of brain tumor psychological support intervention for people with primary brain tumor and their caregivers: A randomized controlled trial.	Ownsworth T; Chambers S; Jones S; Parker G; Aitken JF; Foote M; Gordon LG; Shum DHK; Robertson J; Conlon E; Pinkham MB	OBJECTIVE: This pragmatic randomized control trial aimed to evaluate clinical efficacy of the Making Sense of Brain Tumour program delivered via videoconferencing (Tele-MAST) for improving mental health and quality of life (QoL) relative to standard care in individuals with primary brain tumor (PBT). METHOD: Adults with PBT experiencing at least mild distress (Distress Thermometer 竕･4) and caregi…	2023	Psychooncology	32	9	1385-1394	10.1002/pon.6189	Australia	Parallel	Brain tumor	82	1	1	0	0	0	0	0	0	0	1	MQOL‐EW	0	0	0	0	0	0	0	0	0	0	0	0	0	0	0	0	0	NA	0	0	0	0	1	0	Caregivers' mental health and QoL (DASS‐21, WHOQOL‐BREF).
74	Home initiation of chronic non-invasive ventilation in COPD patients with chronic hypercapnic respiratory failure: A randomised controlled trial	Duiverman M.L.; Vonk J.M.; Bladder G.; Van Melle J.P.; Nieuwenhuis J.; Hazenberg A.; Kerstjens H.A.M.; Van Boven J.F.M.; Wijkstra P.J.	Introduction Chronic non-invasive ventilation (NIV) has become evidence-based care for stable hypercapnic COPD patients. While the number of patients increases, home initiation of NIV would greatly alleviate the healthcare burden. We hypothesise that home initiation of NIV with the use of telemedicine in stable hypercapnic COPD is non-inferior to in-hospital NIV initiation. Methods Sixty-seven st…	2020	Thorax	75	3	244-252	10.1136/thoraxjnl-2019-213303	Netherland	Parallel	COPD	67	0	0	0	1	0	0	0	1	0	1	SF-36, SRI, CCQ, etc	1	0	1	1	0	0	0	0	1	0	0	0	0	0	0	0	0	NA	0	0	0	1	1	1	0
39	Home-based exercise monitored with telehealth is feasible and acceptable compared to centre-based exercise in Parkinson's disease: A randomised pilot study.	Flynn A; Preston E; Dennis S; Canning CG; Allen NE	OBJECTIVES: To investigate the feasibility and acceptability of a home-based exercise program monitored using telehealth for people with Parkinson's disease. DESIGN: Pilot randomised control trial. SETTING: University physiotherapy clinic, participants' homes. PARTICIPANTS: Forty people with mild to moderate Parkinson's disease, mean age 72 (6.9). INTERVENTION: In Block 1 (5窶駅eeks) all participan…	2021	Clin Rehabil	35	5	728-739	10.1177/0269215520976265	Australia	Parallel	Parkinson's disease	40	1	0	0	1	0	1	0	0	0	0	NA	1	0	0	0	0	0	0	0	1	0	0	0	0	0	0	0	0	NA	0	0	1	0	0	1	Time taken to develop program/deliver exercise
53	Home-based exercise with telemonitoring guidance in patients with coronary artery disease: Does it improve long-term physical fitness?	Avila A; Claes J; Buys R; Azzawi M; Vanhees L; Cornelissen V	BACKGROUND: Home-based interventions might facilitate the lifelong uptake of a physically active lifestyle following completion of a supervised phase II exercise-based cardiac rehabilitation. Yet, data on the long-term effectiveness of home-based exercise training on physical activity and exercise capacity are scarce. OBJECTIVE: The purpose of the TeleRehabilitation in Coronary Heart disease (TRi…	2020	Eur J Prev Cardiol	27	4	367-377	10.1177/2047487319892201	Belgium	Parallel	Coronary disease	90	1	0	0	0	0	1	OMC: phone or e-mail	0	0	1	SF-36	0	0	0	0	0	0	0	0	0	0	0	0	0	0	0	0	0	NA	0	0	0	0	1	0	Physical activity
36	Long-term exercise effects after cardiac telerehabilitation in patients with coronary artery disease: 1-year follow-up results of the randomized study.	Batalik L; Dosbaba F; Hartman M; Konecny V; Batalikova K; Spinar J	BACKGROUND: Home-based cardiac telerehabilitation (HBCT) is a feasible and effective alternative to traditional center-based cardiac rehabilitation (CBCR). Currently, there are only limited studies focusing on a long-term effect of HBCT, which means it is essential to do more research in this study field. AIM: This study aimed at investigating a 1-year effect of a randomized controlled study usin…	2021	Eur J Phys Rehabil Med	57	5	807-814	10.23736/S1973-9087.21.06653-3	Czech republic	Parallel	Coronary disease	44	1	0	0	0	0	1	0	0	0	1	SF-36	0	1	1	0	0	0	0	0	0	0	0	0	0	0	0	0	0	NA	0	0	0	0	1	1	0
17	Long-term Telerehabilitation or Unsupervised Training at Home for Patients with Chronic Obstructive Pulmonary Disease: A Randomized Controlled Trial.	Zanaboni P; Dinesen B; Hoaas H; Wootton R; Burge AT; Philp R; Oliveira CC; Bondarenko J; Tranborg Jensen T; Miller BR; Holland AE	Rationale: Despite the benefits of pulmonary rehabilitation in chronic obstructive pulmonary disease (COPD), many patients do not access or complete pulmonary rehabilitation, and long-term maintenance of exercise is difficult. Objectives: To compare long-term telerehabilitation or unsupervised treadmill training at home with standard care. Methods: In an international randomized controlled trial,…	2023	Am J Respir Crit Care Med	207	7	865-875	10.1164/rccm.202204-0643OC	Norway, Australia, Denmark	Parallel	COPD	120	0	0	0	0	0	1	0	0	0	1	EQ-5D	0	0	1	0	1	0	0	0	0	0	0	0	0	0	0	0	0	NA	0	0	0	0	1	1	Time free from the first event, , selfefficacy measured with GSES (Generalized Self-Efficacy Scale), and subjective impression of overall change measured with PGIC (Patient Global Impression of Change) scale.
70	Maintaining musculoskeletal health using a behavioural therapy approach: A population-based randomised controlled trial (the MAmMOTH Study)	Macfarlane G.J.; Beasley M.; Scott N.; Chong H.; McNamee P.; McBeth J.; Basu N.; Hannaford P.C.; Jones G.T.; Keeley P.; Prescott G.J.; Lovell K.	Cognitive-behavioural therapy (CBT) has been shown to be effective in the management of chronic widespread pain (CWP); we now test whether it canpreventonset among adults at high risk. A population-based randomised controlled prevention trial, with recruitment through UK general practices. A mailed screening questionnaire identified adults at high risk of CWP. Participants received either usual c…	2021	Annals of the Rheumatic Diseases	80	7	903-911	10.1136/annrheumdis-2020-219091	UK	Parallel	Chronic pain	996	1	1	0	0	0	0		1	1	1	EQ-5D-5L	0	0	0	0	0	0	0	0	0	0	0	0	0	0	0	0	0	NA	0	0	0	1	1	0	0
23	Management of patients with rheumatoid arthritis by telemedicine: connected monitoring. A randomized controlled trial.	Bernard L; Valsecchi V; Mura T; Aouinti S; Padern G; Ferreira R; Pastor J; Jorgensen C; Mercier G; Pers YM	OBJECTIVES: Rheumatoid arthritis (RA) is a prevalent and disabling disease that is the source of significant direct and indirect costs. The current recommended therapeutic strategy is based on the rapid introduction of therapy with conventional Disease-Modifying Anti-Rheumatic Drugs (DMARDs) combined with regular disease monitoring by the rheumatologist. The onerous nature of such intense monitor…	2022	Joint Bone Spine	89	5	105368	10.1016/j.jbspin.2022.105368	France	Parallel	RA	89	1	0	0	1	1	0	0	1	1	1	EQ-5D	0	0	1	1	0	1	0	0	0	0	0	1	0	0	0	0	0	NA	0	0	0	1	1	1	0
72	Mental health specialist video consultations versus treatment-as-usual for patients with depression or anxiety disorders in primary care: Randomized controlled feasibility trial	Tonnies J.; Hartmann M.; Wensing M.; Szecsenyi J.; Peters-Klimm F.; Brinster R.; Weber D.; Vomhof M.; Icks A.; Friederich H.-C.; Haun M.W.	Background: Most people affected by depression or anxiety disorders are treated solely by their primary care physician. Access to specialized mental health care is impeded by patients' comorbidity and immobility in aging societies and long waiting times at the providers' end. Video-based integrated care models may leverage limited resources more efficiently and provide timely specialized care in …	2021	JMIR Mental Health	8	3	e22569	10.2196/22569	Germany	Parallel	Mental disorders	50	1	1	0	0	0	0	0	1	0	1	EQ-5D	0	0	0	0	0	0		0	1	0	0	0	0	0	0	0	0	NA	0	0	1	1	1	1	0
33	Mobile Health to Improve Adherence and Patient Experience in Heart Transplantation Recipients: The mHeart Trial.	Gomis-Pastor M; Mirabet Perez S; Roig Minguell E; Brossa Loidi V; Lopez Lopez L; Ros Abarca S; Galvez Tugas E; Mas-Malagarriga N; Mangues Bafalluy MA	Non-adherence after heart transplantation (HTx) is a significant problem. The main objective of this study was to evaluate if a mHealth strategy is more effective than standard care in improving adherence and patients' experience in heart transplant recipients. Methods: This was a single-center, randomized controlled trial (RCT) in adult recipients >1.5 years post-HTx. Participants were randomize…	2021	Healthcare (Basel)	9	4		10.3390/healthcare9040463	Spain	Parallel	Heart transplant	134	1	0	0	0	0	0	OMC: by pharmacists	0	0	0	NA	1	0	0	0	0	0	0	0	0	0	0	0	0	0	0	0	0	NA	0	0	0	0	0	1	Patients' experience (other than patients' satisfaction)
69	Non-invasive telemedical interventional management and its cost-effectiveness in patients with heart failure: Economic results of the TIM-HF2 trial	Sydow H.; Prescher S.; Koehler F.; Koehler K.; Dorenkamp M.; Spethmann S.; Rindfleisch H.; Mueller-Riemenschneider F.; Willich S.N.; Reinhold T.	Background: The Telemedical Interventional Management in Heart Failure II (TIM-HF2) trial demonstrated that non-invasive remote patient management (RPM) in patients with heart failure (HF) can reduce both all-cause mortality and lost days due to unplanned cardiovascular hospitalizations. This work focuses on the health economic implications of these findings from the payer perspective. Method(s):…	2022	European Journal of Heart Failure	24	Supplement 2	262	10.1002/ejhf.2569	Germany	Parallel	HF	1450	1	0	0	1	1	0	0	1	1	1	EQ-5D-3L	0	0	0	0	0	0	0	0	0	0	0	0	0	0	0	0	0	NA	0	0	0	1	1	0	Individual days alive and out of hospital (DAOH)
31	One-Year Adherence to Continuous Positive Airway Pressure With Telemonitoring in Sleep Apnea Hypopnea Syndrome: A Randomized Controlled Trial.	Contal O; Poncin W; Vaudan S; De Lys A; Takahashi H; Bochet S; Grandin S; Kehrer P; Charbonnier F	Study Objective: Telemedicine (TM) for continuous positive airway pressure (CPAP) treated patients may save health-care resources without compromising treatment effectiveness. We assessed the effect of TM (AirView Online System, ResMed) during the CPAP habituation phase on 3-month and 1-year treatment adherence and efficacy in patients with moderate-to-severe obstructive sleep apnea (OSA). Method…	2021	Front Med (Lausanne)	8		626361	10.3389/fmed.2021.626361	Switzerland	Parallel	Sleep apnea	120	1	0	0	0	0	0	0	1	0	0	NA	1	0	0	0	0	0	1	0	0	0	0	0	0	0	0	0	0	NA	0	0	0	1	0	1	Healthcare time
79	Personalised telehealth intervention for chronic disease management: A pilot randomised controlled trial	Bohingamu Mudiyanselage S.; Stevens J.; Watts J.J.; Toscano J.; Kotowicz M.A.; Steinfort C.L.; Bell J.; Byrnes J.; Bruce S.; Carter S.; Hunter C.; Barrand C.; Hayles R.	INTRODUCTION: The aim of this study was to assess the impact of home-based telehealth monitoring on health outcomes, quality of life and costs over 12 months for patients with diabetes and/or chronic obstructive pulmonary disease (COPD) who were identified as being at high risk of readmission to hospital. METHOD(S): This pilot study was a randomised controlled trial combined with an economic anal…	2019	Journal of telemedicine and telecare	25	6	343-352	10.1177/1357633X18775850	Australia	Parallel	DM and/or COPD	171	0	0	0	1	0	0	Fortnightly health coaching sessions. usually via a videoconlerencing facility.	1	0	1	AQoL-8D	0	0	1	1	0	0	0	0	0	0	0	0	0	0	0	0	0	NA	0	0	0	1	1	1	Health literacy, health education impact
7	Pilot randomized trial of an acceptance-based telehealth intervention for women with ovarian cancer and PARP inhibitor-related fatigue.	Wright AA; Poort H; Tavormina A; Schmiege SJ; Matulonis UA; Campos SM; Liu JF; Slivjak ET; Gilmour AL; Salinger JM; Haggerty AF; Arch JJ	OBJECTIVE: Poly(ADP-ribose) polymerase inhibitors (PARPi) have dramatically changed treatment for advanced ovarian cancer, but nearly half of patients experience significant fatigue. We conducted a two-site pilot randomized trial to evaluate the feasibility, acceptability, and preliminary efficacy of a brief, acceptance-based telehealth intervention (REVITALIZE) designed to reduce fatigue interfe…	2023	Gynecol Oncol	177		165-172	10.1016/j.ygyno.2023.08.020	USA	Parallel	Ovarian cancer	44	1	0	0	0	0	0	OMC: acceptance and commitment therapy (a variant of CBT)	0	0	0	NA	0	0	0	0	0	0	0	0	0	0	0	0	0	0	0	0	0	NA	0	0	1	0	0	0	Treatment interruption
37	Postdischarge Virtual Visits for Low-risk Surgeries: A Randomized Noninferiority Clinical Trial.	Harkey K; Kaiser N; Zhao J; Hetherington T; Gutnik B; Matthews BD; Kelz RR; Reinke CE	IMPORTANCE: Postdischarge video-based virtual visits are a growing aspect of surgical care and have dramatically increased in the setting of the coronavirus disease 2019 (COVID-19) pandemic. OBJECTIVE: To evaluate the outcomes of all-cause 30-day hospital encounter proportion among patients who have a postdischarge video-based virtual visit follow-up compared with in-person follow-up. DESIGN, SET…	2021	JAMA Surg	156	3	221-228	10.1001/jamasurg.2020.6265	USA	Parallel	Postoperative	289	1	0	0	0	0	0	0	1	0	0	NA	0	0	1	0	1	1	1	0	0	1	0	0	0	0	0	0	0	NA	0	0	0	1	1	1	Percentage of patints who completed a visit.
24	Randomized controlled study to evaluate the impact of flexible patient-controlled visits in people with type 1 diabetes: The DiabetesFlex Trial.	Laurberg T; Schougaard LMV; Hjollund NHI; Lomborg KE; Hansen TK; Jensen AL	AIM: The objective of this study was to assess the impact of health care-initiated visits versus patient-controlled flexible visits on clinical and patient-reported outcomes in people with type 1 diabetes. METHODS: The DiabetesFlex trial was a randomized controlled, pragmatic non-inferiority 15-month follow-up study comparing standard care (face-to-face visits every 4ﾂmonths) with DiabetesFlex (…	2022	Diabet Med	39	5	e14791	10.1111/dme.14791	Denmark	Parallel	DM	320	1	0	0	0	0	0	0	0	0	0	NA	0	0	0	0	0	1	0	0	0	0	0	0	0	0	0	0	0	NA	0	0	0	0	0	1	Non-attendance, five well-being-index (WHO-5)
2	Remote intensive management to improve antiplatelet adherence in acute myocardial infarction: a secondary analysis of the randomized controlled IMMACULATE trial.	Sim HW; Koh KWL; Poh SC; Chan SP; Marchesseau S; Singh D; Han Y; Ng F; Lim E; Prabath JF; Lee CH; Chen R; Carvalho L; Tan SH; Loh JPY; Tan JWC; Kuwelker K; Amanullah RM; Chin CT; Yip JWL; Lee CY; Gan J; Lo CY; Ho HH; Hausenloy DJ; Tai BC; Richards AM; Chan MY	This study aim to investigate if remote intensive coaching for the first 6 months post-AMI will improve adherence to the twice-a-day antiplatelet medication, ticagrelor. Between July 8, 2015, to March 29, 2019, AMI patients were randomly assigned to remote intensive management (RIM) or standard care (SC). RIM participants underwent 6 months of weekly then two-weekly consultations to review medica…	2024	J Thromb Thrombolysis	57	3	408-417	10.1007/s11239-023-02931-6	Singapore	Parallel	Coronary disease	149	1	0	0	0	0	0	0	0	0	0	NA	1	1	0	0	0	0	0	0	1	0	0	0	0	0	0	0	0	NA	0	0	0	0	0	1	0
43	Remote Management of Pacemaker Patients With Biennial In-Clinic Evaluation: Continuous Home Monitoring in the Japanese At-Home Study: A Randomized Clinical Trial.	Watanabe E; Yamazaki F; Goto T; Asai T; Yamamoto T; Hirooka K; Sato T; Kasai A; Ueda M; Yamakawa T; Ueda Y; Yamamoto K; Tokunaga T; Sugai Y; Tanaka K; Hiramatsu S; Arakawa T; Schrader J; Varma N; Ando K	BACKGROUND: Current expert consensus recommends remote monitoring for cardiac implantable electronic devices, with at least annual in-office follow-up. We studied safety and resource consumption of exclusive remote follow-up (RFU) in pacemaker patients for 2 years. METHODS: In Japan, consecutive pacemaker patients committed to remote monitoring were randomized to either RFU or conventional in-off…	2020	Circ Arrhythm Electrophysiol	13	5	e007734	10.1161/CIRCEP.119.007734	Japan	Parallel	Pacemaker	1274	0	0	0	1	0	0	0	1	0	0	NA	0	1	0	0	0	1	0	0	1	0	0	0	0	0	0	0	0	NA	0	0	0	1	0	1	0
26	Remote, proactive, telephone based management of toxicity in outpatients during adjuvant or neoadjuvant chemotherapy for early stage breast cancer: pragmatic, cluster randomised trial.	Krzyzanowska MK; Julian JA; Gu CS; Powis M; Li Q; Enright K; Howell D; Earle CC; Gandhi S; Rask S; Brezden-Masley C; Dent S; Hajra L; Freeman O; Spadafora S; Hamm C; Califaretti N; Trudeau M; Levine MN; Amir E; Bordeleau L; Chiarotto JA; Elser C; Husain J; Laferriere N; Rahim Y; Robinson AG; Vandenberg T; Grunfeld E	OBJECTIVE: To evaluate the effectiveness of remote proactive management of toxicities during chemotherapy for early stage breast cancer. DESIGN: Pragmatic, cluster randomised trial. SETTING: 20 cancer centres in Ontario, Canada, allocated by covariate constrained randomisation to remote management of toxicities or routine care. PARTICIPANTS: All patients starting adjuvant or neoadjuvant chemother…	2021	BMJ	375		e066588	10.1136/bmj-2021-066588	Canada	Parallel	Breast cancer	2158	1	0	0	0	0	0	0	0	0	1	EQ-5D-3L	1	0	1	0	1	0	0	0	1	0	0	0		0	0	0	0	NA	0	0	0	0	1	1	Penetration
40	Telehealth-delivered CBT-I programme enhanced by acceptance and commitment therapy for insomnia and hypnotic dependence: A pilot randomized controlled trial.	Chapoutot M; Peter-Derex L; Schoendorff B; Faivre T; Bastuji H; Putois B	Cognitive behavioural therapy for insomnia is the recommended treatment for chronic insomnia. However, up to a quarter of patients dropout from cognitive behavioural therapy for insomnia programmes. Acceptance, mindfulness and values-based actions may constitute complementary therapeutic tools to cognitive behavioural therapy for insomnia. The current study sought to evaluate the efficacy of a re…	2021	J Sleep Res	30	1	e13199	10.1111/jsr.13199	France	Parallel	Insomnia	30	1	1	0	0	0	0	0	0	0	1	WHOQOL	0	0	0	0	0	0	0	0	0	0	0	0	0	0	0	0	0	NA	0	0	0	0	1	0	0
71	Telemonitoring of Patients With Chronic Traumatic Brain Injury: A Pilot Study	Raso M.G.; Arcuri F.; Liperoti S.; Mercurio L.; Mauro A.; Cusato F.; Romania L.; Serra S.; Pignolo L.; Tonin P.; Cerasa A.	Telehealth systems have shown success in the remote management of several neurological disorders, but there is a paucity of evidence in disorders of consciousness (DOC). In this study, we explore the effectiveness of a new telemonitoring system, for monitoring Vegetative State (VS) and Minimally Conscious State (MCS) patients. This was a prospective, mono-center randomized controlled study. We in…	2021	Frontiers in Neurology	12	(Raso, Arcuri, Liperoti, Mercurio, Mauro, Cusato, Romania, Serra, Pignolo, Tonin, Cerasa) Sant'Anna Institute, Crotone, Italy(Cerasa) Institute for Biomedical Research and Innovation, National Research Council, Palermo, Italy	598777	10.3389/fneur.2021.598777	Italy	Parallel	Brain injury	22	1	0	0	1	0	0	0	1	0	0	NA	0	1	0	0	0	0	0	0	1	0	0	0	0	0	0	0	0	NA	0	0	0	1	0	1	Adverse effects: complications (bedsores, infections)
48	Tele-transitions of care (TTOC): a 12-month, randomized controlled trial evaluating the use of Telehealth to achieve triple aim objectives.	Noel K; Messina C; Hou W; Schoenfeld E; Kelly G	BACKGROUND: Poor transitions of care leads to increased health costs, over-utilization of emergency room departments, increased re-hospitalizations and causes poor patient experiences and outcomes. This study evaluated Telehealth feasibility in improving transitions of care. METHODS: This is a 12-month randomized controlled trial, evaluating the use of telehealth (remote patient monitoring and vi…	2020	BMC Fam Pract	21	1	27	10.1186/s12875-020-1094-5	USA	Parallel	Chronic conditions	102	1	0	0	0		0	0	0	0	0	NA	1	1	1	0	1	0	0	0	0	0	0	0	0	0	0	0	0	NA	0	0	0	0	0	1	Patient experience (other than patients' satisfaction)
21	The Box-eHealth in the Outpatient Clinic Follow-up of Patients With Acute Myocardial Infarction: Cost-Utility Analysis.	Treskes RW; van den Akker-van Marle ME; van Winden L; van Keulen N; van der Velde ET; Beeres S; Atsma D; Schalij MJ	BACKGROUND: Smartphone compatible wearables have been released on the consumers market, enabling remote monitoring. Remote monitoring is often named as a tool to reduce the cost of care. OBJECTIVE: The primary purpose of this paper is to describe a cost-utility analysis of an eHealth intervention compared to regular follow-up in patients with acute myocardial infarction (AMI). METHODS: In this tr…	2022	J Med Internet Res	24	4	e30236	10.2196/30236	Netherland	Parallel	Coronary disease	200	1	0	0	1	0	0	0	1	1	1	SF-36	0	0	0	0	0	0	0	0	0	0	0	0	0	0	0	0	0	NA	0	0	0	1	1	0	0
[truncated: 1 more columns]
